# Supplementary material for: (Acetyl­acetone 3-hy­droxy-2-naphtho­yl­hydrazonato-κ3 O,N′,O′)(methoxo-κO)oxidovanadate(V)
Source: Acta Crystallogr Sect E Struct Rep Online. 2010 Jul 24;66(Pt 8):m1021. doi: 10.1107/S1600536810028898 (PMC3007558; doi:10.1107/S1600536810028898)
Supplement: Supplementary file 2 [file e-66-m1021-Isup2.hkl]

# 
# h,k,l, Fc-squared, Fo-squared, sigma(Fo-squared) and status flag 
# 
data_I
_shelx_title '  P-1' 
_shelx_refln_list_code          4 
_shelx_F_calc_maximum      159.80 
_exptl_crystal_F_000       392.00 
_reflns_d_resolution_high  0.7699 
 
loop_ 
 _symmetry_equiv_pos_as_xyz 
 'x, y, z' 
 '-x, -y, -z' 
 
_cell_length_a     7.7379 
_cell_length_b     9.7753 
_cell_length_c    11.4411 
_cell_angle_alpha  86.618 
_cell_angle_beta   70.821 
_cell_angle_gamma  85.974 
 
_shelx_F_squared_multiplier     1.000 
 
loop_ 
 _refln_index_h 
 _refln_index_k 
 _refln_index_l 
 _refln_F_squared_calc 
 _refln_F_squared_meas 
 _refln_F_squared_sigma 
 _refln_observed_status 
   1   0   0     1231.87     1287.48     14.73 o 
   2   0   0      989.30      932.79     12.41 o 
   3   0   0        0.64        1.58      1.27 o 
   4   0   0       72.75       80.35      3.66 o 
   5   0   0      182.01      195.41      6.14 o 
   6   0   0       40.70       40.07      5.37 o 
   7   0   0        1.47        7.22      3.58 o 
   8   0   0       78.24       94.42      9.35 o 
   9   0   0       28.67       36.77     11.29 o 
  -9   1   0       39.96       47.64     12.09 o 
  -8   1   0       40.11       50.97     10.20 o 
  -7   1   0      269.64      296.14     13.04 o 
  -6   1   0       53.58       49.66      6.21 o 
  -5   1   0     1870.33     2075.78     53.33 o 
  -4   1   0       54.94       43.79      2.40 o 
  -3   1   0      407.20      377.00     10.20 o 
  -2   1   0     3092.62     3229.14     45.09 o 
  -1   1   0     2879.29     2992.75     40.05 o 
   0   1   0     7407.49     6620.83    111.80 o 
   1   1   0     4278.10     4577.08     49.30 o 
   2   1   0      250.67      267.82      5.28 o 
   3   1   0       32.56       32.06      2.76 o 
   4   1   0       17.38       17.20      4.46 o 
   5   1   0        0.13        2.12      1.75 o 
   7   1   0        3.86        5.69      2.30 o 
   8   1   0     1031.22     1017.61     39.46 o 
   9   1   0        0.45       -2.77      6.28 o 
  -9   2   0       94.41      106.99     11.16 o 
  -8   2   0       97.89      112.73     26.65 o 
  -7   2   0      427.31      464.39     16.85 o 
  -6   2   0      457.23      497.81     23.75 o 
  -5   2   0      459.03      411.25     13.96 o 
  -4   2   0     2297.06     2460.70     40.75 o 
  -3   2   0      433.08      402.45     11.16 o 
  -2   2   0      238.42      291.47      5.32 o 
  -1   2   0     1935.58     2151.53     32.20 o 
   0   2   0        1.70        4.70      2.62 o 
   1   2   0      906.58      942.54     12.47 o 
   2   2   0      675.90      658.12     10.01 o 
   3   2   0     1330.73     1380.08     18.61 o 
   4   2   0      501.56      554.52     10.52 o 
   5   2   0        7.74        9.79      2.30 o 
   6   2   0      401.24      409.03     10.44 o 
   7   2   0     1431.71     1392.11     44.64 o 
   8   2   0      776.67      792.29     34.34 o 
   9   2   0      299.21      275.51     22.08 o 
  -9   3   0       19.42       35.30      9.92 o 
  -8   3   0      332.51      381.31     32.34 o 
  -7   3   0      140.70      129.05     15.99 o 
  -6   3   0      289.93      278.01     13.13 o 
  -5   3   0      500.92      480.94     15.66 o 
  -4   3   0      247.22      248.78     10.07 o 
  -3   3   0        5.36        1.32      1.94 o 
  -2   3   0      697.66      726.27     19.67 o 
  -1   3   0      120.37      108.66      4.25 o 
   0   3   0        8.38       19.91      2.23 o 
   1   3   0        1.45        2.83      3.12 o 
   2   3   0      667.76      654.99     10.74 o 
   3   3   0     1182.49     1162.77     16.97 o 
   4   3   0      425.59      471.53      9.89 o 
   5   3   0      453.29      431.09     10.21 o 
   6   3   0      581.29      500.22     43.38 o 
   7   3   0      530.30      504.63     25.08 o 
   8   3   0      534.47      518.95     27.60 o 
   9   3   0      177.07      179.47     20.49 o 
  -8   4   0      278.80      308.45     21.24 o 
  -7   4   0       33.16       29.88      6.69 o 
  -6   4   0      108.48      112.18     10.15 o 
  -5   4   0       51.08       41.79      6.12 o 
  -4   4   0       17.85       20.82      4.15 o 
  -3   4   0        2.22        2.34      1.37 o 
  -2   4   0      208.45      208.97      6.06 o 
  -1   4   0      555.93      675.18     11.79 o 
   0   4   0      521.24      469.51      9.32 o 
   1   4   0     1876.82     1742.58     50.77 o 
   2   4   0     1163.79     1220.63     17.72 o 
   3   4   0     2947.66     2985.26     36.75 o 
   4   4   0     1125.41     1190.92     19.03 o 
   5   4   0      264.53      254.83      8.81 o 
   6   4   0      182.31      193.54     13.19 o 
   7   4   0        9.20        6.73      4.06 o 
   8   4   0       18.04       15.77      7.95 o 
   9   4   0       14.89        3.45      8.49 o 
  -8   5   0       47.71       44.58     11.89 o 
  -7   5   0       68.05       64.06      8.93 o 
  -6   5   0        2.03        9.06      4.76 o 
  -5   5   0       70.87       68.89      7.74 o 
  -4   5   0       34.75       37.68      5.64 o 
  -3   5   0        0.84       -1.15      1.58 o 
  -2   5   0      451.60      425.12      9.78 o 
  -1   5   0      142.32       79.02      4.55 o 
   0   5   0     1713.93     1728.76     24.25 o 
   1   5   0      730.81      721.13     27.06 o 
   2   5   0      925.57      927.99     15.42 o 
   3   5   0      536.81      509.61     10.91 o 
   4   5   0      156.46      163.62      6.97 o 
   5   5   0       13.72       17.19      5.97 o 
   6   5   0        0.49       -1.90      3.26 o 
   7   5   0       18.36       14.53      5.17 o 
   8   5   0        2.94       -3.34      7.11 o 
  -8   6   0        4.33       -5.21      4.70 o 
  -7   6   0       13.74       12.10      5.75 o 
  -6   6   0       96.64       95.91     10.32 o 
  -5   6   0      173.20      192.30     12.26 o 
  -4   6   0        7.32        8.37      4.51 o 
  -3   6   0      552.87      517.11     11.90 o 
  -2   6   0     1260.91     1230.08     20.45 o 
  -1   6   0      588.80      568.50     12.30 o 
   0   6   0      127.19      105.51      5.42 o 
   1   6   0      581.71      570.97     15.82 o 
   2   6   0      669.71      676.34     17.33 o 
   3   6   0       44.12       48.31      4.31 o 
   4   6   0      203.52      220.52     12.16 o 
   5   6   0       10.36        9.23      4.37 o 
   6   6   0       37.15       31.48      6.41 o 
   7   6   0      177.98      166.37     11.55 o 
   8   6   0      154.72      140.66     17.41 o 
  -7   7   0       40.77       40.10      8.65 o 
  -6   7   0       72.32       71.12      9.55 o 
  -5   7   0       43.33       46.65      7.48 o 
  -4   7   0     1011.67      978.28     25.88 o 
  -3   7   0       13.70       17.20      4.54 o 
  -2   7   0      347.53      348.04     10.38 o 
  -1   7   0      180.33      167.07      7.22 o 
   0   7   0      279.08      272.21      8.87 o 
   1   7   0       35.47       32.70      5.14 o 
   2   7   0      341.35      345.58     10.14 o 
   3   7   0      212.21      222.09      8.29 o 
   4   7   0       11.61       14.14      7.12 o 
   5   7   0       58.89       53.21      7.69 o 
   6   7   0       69.14       72.89      9.16 o 
   7   7   0        3.65        7.75      5.35 o 
   8   7   0       44.40       52.90      9.41 o 
  -7   8   0       17.65       25.08      7.26 o 
  -6   8   0       99.42       93.32     11.21 o 
  -5   8   0      175.23      193.41     13.48 o 
  -4   8   0       45.92       55.18      7.88 o 
  -3   8   0        4.51        3.83      5.11 o 
  -2   8   0       49.86       45.73      5.16 o 
  -1   8   0        4.77        9.20      3.82 o 
   0   8   0       30.09       38.95      4.65 o 
   1   8   0       28.14       33.40      5.79 o 
   2   8   0       71.28       57.23      5.44 o 
   3   8   0      445.27      436.00     16.39 o 
   4   8   0     1189.32     1185.21     72.06 o 
   5   8   0      113.64      116.19     16.76 o 
   6   8   0      383.86      390.00     21.40 o 
   7   8   0       67.87       68.34     10.17 o 
  -6   9   0        1.92        3.94      5.25 o 
  -5   9   0       12.34       11.56      5.55 o 
  -4   9   0        4.82        6.11      5.24 o 
  -3   9   0       51.09       49.30      7.79 o 
  -2   9   0       15.27       14.62      5.06 o 
  -1   9   0      396.07      349.84     15.00 o 
   0   9   0        4.27        0.28      2.95 o 
   1   9   0       71.43       58.70      7.36 o 
   2   9   0       16.89       16.83      5.75 o 
   3   9   0       24.40       26.38     10.30 o 
   4   9   0      293.46      307.71     18.53 o 
   5   9   0      398.43      382.89     17.79 o 
   6   9   0      122.74      140.51     13.31 o 
   7   9   0       33.66       31.16      8.64 o 
  -5  10   0       32.95       36.77      7.96 o 
  -4  10   0        5.51        1.86      4.70 o 
  -3  10   0      136.73      116.73     11.64 o 
  -2  10   0      192.80      197.91     12.71 o 
  -1  10   0      108.73      111.25      8.21 o 
   0  10   0      119.63      110.50      8.14 o 
   1  10   0      157.91      186.27     29.57 o 
   2  10   0      101.51      114.22     11.63 o 
   3  10   0       89.73       93.88     10.43 o 
   4  10   0       64.25       70.57      9.67 o 
   5  10   0       34.87       34.18      7.75 o 
   6  10   0       86.91      102.63     12.37 o 
  -4  11   0       95.41       96.44     11.70 o 
  -3  11   0       50.26       47.33      8.82 o 
  -2  11   0      105.44      102.76     11.09 o 
  -1  11   0       87.82       87.19      7.96 o 
   0  11   0       85.94       91.34      8.03 o 
   1  11   0       99.86      110.78     10.68 o 
   2  11   0       40.60       43.76      7.71 o 
   3  11   0        1.42        0.39      4.97 o 
   4  11   0        2.42        2.81      8.15 o 
   5  11   0        5.64        8.12      6.60 o 
  -2  12   0        0.49       -0.01      4.93 o 
  -1  12   0       28.95       55.93     12.37 o 
   0  12   0       53.67       67.06      9.09 o 
   1  12   0       20.08       37.05      8.00 o 
   2  12   0       17.35       10.38      5.82 o 
   3  12   0        2.72       11.12      6.21 o 
  -3 -12   1        8.71       15.15      6.93 o 
  -2 -12   1        3.17       -0.91      6.04 o 
  -1 -12   1      209.56      236.49     14.47 o 
   0 -12   1      159.54      161.12     22.43 o 
   1 -12   1      145.35      141.87     12.34 o 
   2 -12   1       32.68       45.68      8.45 o 
  -4 -11   1       27.45       30.07      8.08 o 
  -3 -11   1       66.90       58.11     12.60 o 
  -2 -11   1       76.27       71.35      9.50 o 
  -1 -11   1       67.50       72.11      9.07 o 
   0 -11   1        2.08        6.45      3.81 o 
   1 -11   1        7.83        8.95      7.23 o 
   2 -11   1       45.67       36.97      7.50 o 
   3 -11   1        3.86       -3.66      4.24 o 
   4 -11   1        3.16        2.07      8.99 o 
  -5 -10   1      206.99      203.90     14.47 o 
  -4 -10   1      138.79      126.92     12.36 o 
  -3 -10   1      129.93      112.51     11.25 o 
  -2 -10   1       28.38       31.73      6.78 o 
  -1 -10   1       27.07       32.23      5.07 o 
   0 -10   1        0.57        4.54      3.39 o 
   1 -10   1       53.86       45.43      5.83 o 
   2 -10   1        6.35       -3.51      3.79 o 
   3 -10   1       36.10       20.74      6.28 o 
   4 -10   1        2.06        6.29      5.60 o 
   5 -10   1        1.33       -0.08      5.43 o 
  -6  -9   1      362.01      372.60     31.01 o 
  -5  -9   1       37.60       41.81      8.20 o 
  -4  -9   1        0.11       -0.26      4.45 o 
  -3  -9   1        0.13        1.27      4.12 o 
  -2  -9   1      258.19      260.44     10.29 o 
  -1  -9   1       11.38       10.57      3.93 o 
   0  -9   1        6.10        8.56      3.48 o 
   1  -9   1      150.93      147.57      7.96 o 
   2  -9   1       15.69       27.47      4.71 o 
   3  -9   1        0.76       -3.34      3.43 o 
   4  -9   1       53.49       56.66      9.34 o 
   5  -9   1      106.17       91.70     14.11 o 
   6  -9   1       84.93       95.65     14.00 o 
  -7  -8   1       52.31       47.26      8.85 o 
  -6  -8   1       25.91       22.48      6.92 o 
  -5  -8   1       17.67       15.97      5.73 o 
  -4  -8   1       39.55       40.06      7.17 o 
  -3  -8   1       16.28        9.84      5.05 o 
  -2  -8   1      113.51      102.26      7.11 o 
  -1  -8   1       48.58       45.94      5.13 o 
   0  -8   1       41.02       44.27      6.80 o 
   1  -8   1      268.55      263.52     10.47 o 
   2  -8   1      805.89      728.08     16.78 o 
   3  -8   1       44.44       47.97     16.56 o 
   4  -8   1      182.99      171.19     16.55 o 
   5  -8   1      222.69      213.55     13.12 o 
   6  -8   1       75.30       69.86      9.81 o 
   7  -8   1        1.02       -2.01      4.59 o 
  -7  -7   1        3.11       -2.25      4.84 o 
  -6  -7   1        3.75        2.48      4.68 o 
  -5  -7   1       13.01       15.71      5.49 o 
  -4  -7   1        0.45        0.03      4.95 o 
  -3  -7   1     1692.45     1719.73     27.25 o 
  -2  -7   1      140.27      131.50      7.00 o 
  -1  -7   1      521.57      513.54     17.26 o 
   0  -7   1      423.29      398.72     10.95 o 
   1  -7   1     1415.00     1357.70     22.84 o 
   2  -7   1      381.67      362.05     10.72 o 
   3  -7   1       58.92       50.64      4.98 o 
   4  -7   1        1.04        3.18      3.59 o 
   5  -7   1      160.57      164.74     11.81 o 
   6  -7   1       66.02       64.03      9.15 o 
   7  -7   1        0.00       -1.13      4.61 o 
  -8  -6   1      193.76      185.81     18.34 o 
  -7  -6   1        0.35       -2.07      4.49 o 
  -6  -6   1      121.78      124.71     19.42 o 
  -5  -6   1       13.22       16.54      8.49 o 
  -4  -6   1      186.53      199.64     10.58 o 
  -3  -6   1      753.33      790.00     15.61 o 
  -2  -6   1     1253.33     1236.43     20.52 o 
  -1  -6   1      844.11      797.23     15.39 o 
   0  -6   1      441.38      440.11     10.77 o 
   1  -6   1     1607.29     1688.50     26.95 o 
   2  -6   1       81.44       82.04      5.56 o 
   3  -6   1       29.82       34.16      3.81 o 
   4  -6   1        8.57        5.23      3.78 o 
   5  -6   1      537.93      517.07     25.60 o 
   6  -6   1      962.65      934.32     26.93 o 
   7  -6   1        1.27        0.32      4.45 o 
   8  -6   1        2.14        2.23      5.25 o 
  -8  -5   1      109.34      106.92     15.88 o 
  -7  -5   1      183.36      186.95     19.98 o 
  -6  -5   1      179.27      182.24     11.04 o 
  -5  -5   1       54.21       54.20      8.89 o 
  -4  -5   1      310.63      292.52     12.95 o 
  -3  -5   1      219.08      192.44      7.27 o 
  -2  -5   1       23.29       35.26      9.48 o 
  -1  -5   1      473.93      486.07     10.68 o 
   0  -5   1      203.45      252.15      7.53 o 
   1  -5   1     3050.19     3338.84     41.50 o 
   2  -5   1        0.04       -0.20      1.59 o 
   3  -5   1       58.55       46.07      3.80 o 
   4  -5   1      136.60      130.68      8.60 o 
   5  -5   1       55.48       59.50      7.19 o 
   6  -5   1       65.58       65.14      8.33 o 
   7  -5   1      144.54      131.46     12.12 o 
   8  -5   1      134.15      145.96     13.91 o 
  -8  -4   1      119.92      113.60     15.71 o 
  -7  -4   1       96.30      110.48     17.61 o 
  -6  -4   1      393.23      401.35     15.07 o 
  -5  -4   1       63.35       62.60      5.43 o 
  -4  -4   1       40.02       47.71      4.64 o 
  -3  -4   1       46.89       35.07      3.83 o 
  -2  -4   1      539.21      552.37     10.94 o 
  -1  -4   1      495.43      497.00     12.25 o 
   0  -4   1      118.48      111.03      4.75 o 
   1  -4   1        1.18       -0.47      1.49 o 
   2  -4   1      379.56      444.88      9.34 o 
   3  -4   1       27.28       32.79      3.95 o 
   4  -4   1      194.07      190.50      9.48 o 
   5  -4   1      970.74     1005.98     24.71 o 
   6  -4   1      660.52      704.08     21.67 o 
   7  -4   1      511.33      520.30     24.08 o 
   8  -4   1      114.52      119.02     12.26 o 
   9  -4   1      352.85      384.93     39.54 o 
  -9  -3   1        9.42        5.38      8.38 o 
  -8  -3   1      129.72      122.71     16.45 o 
  -7  -3   1      108.46       99.67     13.62 o 
  -6  -3   1       18.12       17.27      3.68 o 
  -5  -3   1        0.77        1.67      2.27 o 
  -4  -3   1       76.94      102.70      5.22 o 
  -3  -3   1     1031.75     1135.95     17.29 o 
  -2  -3   1      698.65      711.70     12.18 o 
  -1  -3   1     2473.82     2381.53     36.67 o 
   0  -3   1      776.42      761.30     12.02 o 
   1  -3   1       80.07       71.97      6.17 o 
   2  -3   1      197.43      166.38      4.91 o 
   3  -3   1      575.15      561.15      9.63 o 
   4  -3   1      466.08      452.62     13.76 o 
   5  -3   1      155.17      155.39      9.00 o 
   6  -3   1      319.37      338.62     18.88 o 
   7  -3   1      117.23      121.59     11.07 o 
   8  -3   1      258.38      264.02     20.64 o 
   9  -3   1       51.96       72.46     26.99 o 
  -9  -2   1        1.08       -1.73      6.96 o 
  -8  -2   1      147.43      116.48     15.29 o 
  -7  -2   1      333.86      331.79     20.32 o 
  -6  -2   1        1.16        1.27      2.11 o 
  -5  -2   1       91.90       68.66     14.12 o 
  -4  -2   1        7.25        6.24      2.91 o 
  -3  -2   1      968.14      942.90     18.78 o 
  -2  -2   1       24.19       50.86      5.96 o 
  -1  -2   1     3203.91     3350.60     47.59 o 
   0  -2   1      361.91      390.11      7.03 o 
   1  -2   1     3576.69     3410.84     46.92 o 
   2  -2   1     3434.69     3513.28     40.00 o 
   3  -2   1      770.77      767.93     16.51 o 
   4  -2   1      470.13      492.77     13.86 o 
   5  -2   1     1004.44     1034.79     23.51 o 
   6  -2   1       48.57       30.60      5.46 o 
   7  -2   1        2.35        5.98      8.27 o 
   8  -2   1        0.65        6.87      4.33 o 
   9  -2   1       15.58       32.77      7.97 o 
  -9  -1   1      100.29       90.98     15.23 o 
  -8  -1   1      269.44      245.17     19.08 o 
  -7  -1   1       70.74       68.96      7.49 o 
  -6  -1   1      135.39      147.37      8.43 o 
  -5  -1   1      340.62      331.32      8.68 o 
  -4  -1   1        6.55        4.23      1.69 o 
  -3  -1   1      242.17      212.20     13.80 o 
  -2  -1   1        1.68        2.55      1.24 o 
  -1  -1   1     2637.78     2755.51     30.73 o 
   0  -1   1      202.91      227.34      6.25 o 
   1  -1   1      712.68      839.20     13.07 o 
   2  -1   1     1580.01     1714.00     29.42 o 
   3  -1   1       36.78       34.95      1.87 o 
   4  -1   1       36.82       41.69      2.36 o 
   5  -1   1     1533.90     1614.85     22.29 o 
   6  -1   1      137.42      122.07      9.58 o 
   7  -1   1       43.70       55.21      6.83 o 
   8  -1   1       17.67       20.36      5.17 o 
   9  -1   1       66.19       65.11     13.30 o 
  -9   0   1      212.62      228.13     19.84 o 
  -8   0   1      456.82      501.04     18.06 o 
  -7   0   1      665.22      663.67     19.49 o 
  -6   0   1       56.78       66.65      6.84 o 
  -5   0   1      501.40      490.93     10.47 o 
  -4   0   1       67.02       66.65      3.73 o 
  -3   0   1        1.75        1.42      1.21 o 
  -2   0   1      185.15      223.37      5.75 o 
  -1   0   1      469.36      508.66      8.72 o 
   0   0   1      233.65      212.05     12.12 o 
   1   0   1      165.95      151.26      3.36 o 
   2   0   1     1308.31     1397.77     17.15 o 
   3   0   1       97.36      120.04      3.80 o 
   4   0   1      181.55      207.59      5.78 o 
   5   0   1      129.94      118.62      5.89 o 
   6   0   1      618.62      643.66     18.84 o 
   7   0   1      157.35      168.60      9.98 o 
   8   0   1       10.14        4.64      5.69 o 
   9   0   1      366.01      391.40     26.04 o 
  -9   1   1      236.93      234.33     20.83 o 
  -8   1   1      205.60      222.30     12.79 o 
  -7   1   1      235.44      239.85     12.04 o 
  -6   1   1       32.44       25.65      6.57 o 
  -5   1   1      149.18      158.17      8.38 o 
  -4   1   1      404.21      401.77      8.14 o 
  -3   1   1        1.60        6.31      1.92 o 
  -2   1   1      100.69      103.53      3.19 o 
  -1   1   1        6.81       14.04      1.79 o 
   0   1   1        0.15        3.05      0.84 o 
   1   1   1     5810.67     6155.15     83.36 o 
   2   1   1     1705.37     1976.14     22.98 o 
   3   1   1      262.62      277.11      7.74 o 
   4   1   1        5.79        1.51      1.37 o 
   5   1   1      607.45      565.52     11.24 o 
   6   1   1      445.31      453.09     10.61 o 
   7   1   1      342.09      358.35     19.53 o 
   8   1   1       88.44       76.80     12.79 o 
   9   1   1      373.33      392.31     25.73 o 
  -9   2   1       26.83       35.08      8.83 o 
  -8   2   1       23.65       37.18     10.83 o 
  -7   2   1        1.02        4.49      3.85 o 
  -6   2   1       18.73       27.84      5.07 o 
  -5   2   1      148.80      131.85     10.95 o 
  -4   2   1       29.65       19.50      3.67 o 
  -3   2   1      716.81      834.76     12.46 o 
  -2   2   1     2771.01     3021.37     35.04 o 
  -1   2   1     1863.16     1929.62     22.99 o 
   0   2   1      888.54      819.45     11.02 o 
   1   2   1       78.83       68.08      2.38 o 
   2   2   1     1339.03     1378.94     17.22 o 
   3   2   1       30.53       13.21      1.71 o 
   4   2   1       44.77       38.26      2.95 o 
   5   2   1      564.20      526.73     33.52 o 
   6   2   1      259.91      283.91      8.33 o 
   7   2   1      353.90      323.41     19.70 o 
   8   2   1        3.49        1.27      4.98 o 
   9   2   1      530.92      479.66     28.22 o 
  -8   3   1       96.24       96.25     10.47 o 
  -7   3   1        4.91        7.32      6.35 o 
  -6   3   1       13.15       17.66      6.62 o 
  -5   3   1       53.95       48.18      6.28 o 
  -4   3   1      132.79      129.40      7.71 o 
  -3   3   1      898.63      919.17     18.43 o 
  -2   3   1     1739.51     1786.19     23.11 o 
  -1   3   1      197.64      183.99      6.18 o 
   0   3   1     2941.76     3046.04     35.25 o 
   1   3   1      790.34      755.67     11.11 o 
   2   3   1      621.47      544.40      8.60 o 
   3   3   1      453.88      467.58      8.55 o 
   4   3   1      450.92      524.34     19.88 o 
   5   3   1     1075.08     1132.33     17.82 o 
   6   3   1       29.27       31.20      7.83 o 
   7   3   1        9.30       13.32      4.40 o 
   8   3   1       48.21       40.20     10.13 o 
   9   3   1       38.52       28.87     10.64 o 
  -8   4   1        0.42        7.67      7.66 o 
  -7   4   1      450.56      477.68     18.40 o 
  -6   4   1      142.09      156.00     14.35 o 
  -5   4   1      694.60      722.43     20.73 o 
  -4   4   1      910.55      924.22     26.76 o 
  -3   4   1      681.92      682.68     17.08 o 
  -2   4   1     1208.18     1187.05     17.73 o 
  -1   4   1      542.12      563.33     12.85 o 
   0   4   1       10.77        2.08      2.08 o 
   1   4   1      819.11      813.74     12.79 o 
   2   4   1       55.38       66.57      3.54 o 
   3   4   1       31.61       36.41      4.29 o 
   4   4   1       22.28       18.68      2.96 o 
   5   4   1       44.96       48.62      5.90 o 
   6   4   1       14.51       12.90      4.46 o 
   7   4   1        9.17        4.40      3.87 o 
   8   4   1        0.26       -1.81      6.26 o 
   9   4   1        7.21       11.38      8.75 o 
  -8   5   1      123.95      127.78     35.99 o 
  -7   5   1      563.71      632.07     31.19 o 
  -6   5   1      210.87      222.46     13.11 o 
  -5   5   1        0.59       -2.53      3.14 o 
  -4   5   1      289.27      280.22     12.09 o 
  -3   5   1      381.47      354.67      8.80 o 
  -2   5   1      275.28      255.06      9.69 o 
  -1   5   1      154.43      113.27     11.09 o 
   0   5   1      123.20      131.92      5.28 o 
   1   5   1       90.86      115.20      4.91 o 
   2   5   1       89.85       88.03      6.37 o 
   3   5   1      244.96      239.26      7.25 o 
   4   5   1      264.02      264.96     11.03 o 
   5   5   1      317.96      308.10     12.75 o 
   6   5   1       70.75       76.82      8.21 o 
   7   5   1      124.64      123.02     10.87 o 
   8   5   1       24.30       29.47      9.43 o 
   9   5   1       55.66       58.57     13.53 o 
  -7   6   1      149.88      151.70     18.65 o 
  -6   6   1        2.73        3.74      4.52 o 
  -5   6   1        8.93       -0.02      3.76 o 
  -4   6   1      897.35      924.43     24.37 o 
  -3   6   1      416.28      396.60     10.21 o 
  -2   6   1       55.85       60.68      6.76 o 
  -1   6   1       37.64       38.74      3.85 o 
   0   6   1       90.47      115.59     12.00 o 
   1   6   1      400.29      452.06     17.71 o 
   2   6   1       16.97       10.34      2.60 o 
   3   6   1      717.81      719.24     13.48 o 
   4   6   1      784.98      831.26     21.86 o 
   5   6   1      495.48      496.61     17.11 o 
   6   6   1       94.99       89.27      9.12 o 
   7   6   1      193.66      182.60     18.73 o 
   8   6   1      361.85      367.65     24.58 o 
  -7   7   1       33.68       36.06     10.76 o 
  -6   7   1        0.03       -2.22      4.23 o 
  -5   7   1       28.82       24.74      6.05 o 
  -4   7   1      756.96      731.72     21.85 o 
  -3   7   1       55.81       50.81      6.79 o 
  -2   7   1      226.41      213.23      8.15 o 
  -1   7   1      159.43      151.17      6.90 o 
   0   7   1      383.74      360.66     10.11 o 
   1   7   1      671.69      672.08     30.81 o 
   2   7   1       61.36       59.75      5.23 o 
   3   7   1      819.44      840.78     22.17 o 
   4   7   1        1.12       -2.73      3.33 o 
   5   7   1      439.64      456.09     21.64 o 
   6   7   1      188.85      189.73     12.02 o 
   7   7   1      171.72      164.46     13.56 o 
   8   7   1      132.07      107.73     11.89 o 
  -6   8   1       28.91       23.76      7.06 o 
  -5   8   1       14.63       15.68      6.05 o 
  -4   8   1      434.71      395.14     16.68 o 
  -3   8   1      483.03      466.29     17.10 o 
  -2   8   1      217.64      189.46      8.49 o 
  -1   8   1      331.48      288.86      9.88 o 
   0   8   1     1181.98     1159.21     21.15 o 
   1   8   1      418.25      405.93     14.86 o 
   2   8   1       11.32       14.09      3.49 o 
   3   8   1       14.53       16.16      5.13 o 
   4   8   1       83.16       75.40      8.70 o 
   5   8   1      535.41      499.38     19.13 o 
   6   8   1        1.88        0.12      4.94 o 
   7   8   1        3.28        2.35      5.36 o 
  -6   9   1       15.30        8.48      6.38 o 
  -5   9   1       49.81       42.60      8.07 o 
  -4   9   1      100.72      102.59     11.38 o 
  -3   9   1      182.79      171.56     11.34 o 
  -2   9   1      160.40      163.09      8.52 o 
  -1   9   1       79.36       85.29      6.79 o 
   0   9   1      521.95      505.77     13.74 o 
   1   9   1       15.59       15.91      5.01 o 
   2   9   1        6.50        6.61      4.30 o 
   3   9   1        8.92        0.54      4.02 o 
   4   9   1       24.36       24.45      6.40 o 
   5   9   1      114.96      103.74     11.00 o 
   6   9   1       45.83       35.79      8.23 o 
   7   9   1        0.12       -6.36      5.15 o 
  -5  10   1       52.87       58.15      9.69 o 
  -4  10   1       44.55       57.74      9.07 o 
  -3  10   1        3.47        7.53      4.89 o 
  -2  10   1        2.12       12.52      5.40 o 
  -1  10   1       16.57       12.64      4.01 o 
   0  10   1        1.54        6.31      3.51 o 
   1  10   1      188.83      177.70     11.25 o 
   2  10   1       44.35       55.95     14.10 o 
   3  10   1       27.26       33.09      7.06 o 
   4  10   1      157.20      140.20     12.60 o 
   5  10   1       77.63       71.34      9.84 o 
   6  10   1      194.81      185.71     15.66 o 
  -4  11   1        4.77        0.19      5.27 o 
  -3  11   1        8.08       18.62      6.68 o 
  -2  11   1       14.97       13.20      5.67 o 
  -1  11   1       10.28        7.12      4.13 o 
   0  11   1       14.21       25.38      5.04 o 
   1  11   1        0.05        3.85      4.59 o 
   2  11   1        6.00       14.46      5.46 o 
   3  11   1       23.14       17.47      6.37 o 
   4  11   1      104.67      106.00     11.89 o 
   5  11   1       38.72       32.01      8.48 o 
  -2  12   1        2.50        2.88      4.99 o 
  -1  12   1        3.93       13.39      8.15 o 
   0  12   1       25.30       19.63      6.26 o 
   1  12   1      108.27      109.85     11.25 o 
   2  12   1      128.34      108.75     11.49 o 
   3  12   1      109.82      120.35     12.37 o 
  -2 -12   2      147.10      143.14     13.18 o 
  -1 -12   2        2.33       12.86      8.76 o 
   0 -12   2        4.63       17.15      7.06 o 
   1 -12   2       22.59       44.13      8.23 o 
   2 -12   2        0.98        6.17      5.20 o 
  -4 -11   2        0.27        0.13      5.53 o 
  -3 -11   2       18.63        5.31      5.60 o 
  -2 -11   2       18.17       13.37      6.04 o 
  -1 -11   2       20.70       19.92      6.21 o 
   0 -11   2       15.44       25.49      5.11 o 
   1 -11   2       42.05       60.57      6.98 o 
   2 -11   2        7.34        8.45      5.41 o 
   3 -11   2       51.07       50.06      8.62 o 
   4 -11   2       67.02       64.30      9.47 o 
  -5 -10   2       86.14       73.29     10.80 o 
  -4 -10   2       81.48       78.24     10.29 o 
  -3 -10   2       74.29       83.71     10.41 o 
  -2 -10   2      127.06      118.10     11.36 o 
  -1 -10   2      239.80      246.78     10.55 o 
   0 -10   2       44.24       51.06      6.21 o 
   1 -10   2       27.98       39.82      5.64 o 
   2 -10   2       93.22       86.64      7.89 o 
   3 -10   2      121.19      115.13     11.50 o 
   4 -10   2      107.00      105.90     11.45 o 
   5 -10   2      114.18      107.59     12.05 o 
  -6  -9   2       15.72       11.22      6.57 o 
  -5  -9   2        0.15        1.55      4.88 o 
  -4  -9   2      312.52      327.53     24.40 o 
  -3  -9   2      418.75      405.72     22.18 o 
  -2  -9   2      175.15      179.65     11.47 o 
  -1  -9   2      180.65      186.53      8.94 o 
   0  -9   2      383.20      404.18     12.75 o 
   1  -9   2      294.02      296.10     11.00 o 
   2  -9   2        9.48       12.33      4.36 o 
   3  -9   2      115.02       82.21      9.38 o 
   4  -9   2       55.32       48.88     10.22 o 
   5  -9   2       11.55        9.56      5.25 o 
   6  -9   2        4.99        1.01      7.03 o 
  -7  -8   2       53.87       63.22     13.91 o 
  -6  -8   2       78.17       84.00     15.27 o 
  -5  -8   2      179.90      183.71     18.51 o 
  -4  -8   2      387.02      349.60     15.93 o 
  -3  -8   2        0.90        2.59      4.11 o 
  -2  -8   2      865.93      824.17     35.19 o 
  -1  -8   2       85.71       94.11      7.08 o 
   0  -8   2      224.56      222.37      9.00 o 
   1  -8   2       49.36       49.79      5.39 o 
   2  -8   2       31.77       29.28      5.56 o 
   3  -8   2       30.56       36.22      7.77 o 
   4  -8   2       29.84       24.14      5.79 o 
   5  -8   2       78.90       85.90      9.80 o 
   6  -8   2      333.21      367.52     24.44 o 
   7  -8   2       15.10       12.33      5.86 o 
  -7  -7   2      574.92      564.28     28.02 o 
  -6  -7   2       33.07       37.44      7.12 o 
  -5  -7   2        0.44       -5.33      3.55 o 
  -4  -7   2       78.40       72.48      8.51 o 
  -3  -7   2       28.07       35.24      4.88 o 
  -2  -7   2      402.56      427.16     15.43 o 
  -1  -7   2      226.22      237.06     10.25 o 
   0  -7   2       48.03       43.12      4.74 o 
   1  -7   2       24.01       23.33      3.81 o 
   2  -7   2       72.01       76.06      7.37 o 
   3  -7   2      145.23      143.99      7.26 o 
   4  -7   2      355.41      334.17     14.43 o 
   5  -7   2        1.51       -1.48      3.30 o 
   6  -7   2      699.60      699.96     24.04 o 
   7  -7   2      267.22      273.46     16.13 o 
  -8  -6   2      295.96      269.23     22.25 o 
  -7  -6   2      263.99      252.08     14.52 o 
  -6  -6   2        1.71       -2.66      4.94 o 
  -5  -6   2       34.13       17.87      5.21 o 
  -4  -6   2       43.75       60.46      5.95 o 
  -3  -6   2       46.24       48.94      5.52 o 
  -2  -6   2      101.11       91.51      6.15 o 
  -1  -6   2        2.80        2.26      2.64 o 
   0  -6   2      134.10       95.15      5.69 o 
   1  -6   2      144.12      144.26      6.61 o 
   2  -6   2      485.65      505.94     12.17 o 
   3  -6   2      169.83      161.64      7.35 o 
   4  -6   2      176.63      170.14     10.22 o 
   5  -6   2        3.53        3.34      4.40 o 
   6  -6   2      779.51      742.19     35.14 o 
   7  -6   2      261.49      266.42     15.33 o 
   8  -6   2      168.36      170.77     15.37 o 
  -8  -5   2       68.15       44.33     11.38 o 
  -7  -5   2       26.10       23.53      6.05 o 
  -6  -5   2      249.97      244.10     12.74 o 
  -5  -5   2       20.16       16.01      4.77 o 
  -4  -5   2        0.10       -3.68      4.39 o 
  -3  -5   2      110.99      132.72      6.82 o 
  -2  -5   2      283.84      249.77     22.31 o 
  -1  -5   2     1059.17     1015.16     17.45 o 
   0  -5   2     1110.48     1095.46     17.99 o 
   1  -5   2     1056.95      994.08     16.93 o 
   2  -5   2      219.47      182.70      6.65 o 
   3  -5   2       94.46       95.83      4.98 o 
   4  -5   2      102.44      104.13      8.69 o 
   5  -5   2       57.58       63.68     11.00 o 
   6  -5   2        0.42       -1.12      3.24 o 
   7  -5   2      509.94      498.60     22.43 o 
   8  -5   2       22.20       25.64      7.16 o 
  -8  -4   2       23.28       16.64      9.48 o 
  -7  -4   2       13.94        8.83      7.59 o 
  -6  -4   2       38.06       35.79      6.13 o 
  -5  -4   2       12.29       14.03      3.89 o 
  -4  -4   2       36.52       32.65      4.23 o 
  -3  -4   2      484.00      459.08     13.50 o 
  -2  -4   2     1875.38     1957.93     29.28 o 
  -1  -4   2     4482.72     4602.15     53.78 o 
   0  -4   2     2910.11     2954.49     36.65 o 
   1  -4   2      401.59      342.09      8.21 o 
   2  -4   2      927.18      987.78     16.03 o 
   3  -4   2        5.43       12.66      2.22 o 
   4  -4   2        7.06        2.78      1.50 o 
   5  -4   2        0.17       -0.05      2.60 o 
   6  -4   2        0.17        2.50      3.42 o 
   7  -4   2       37.71       42.17      7.05 o 
   8  -4   2        0.23       -3.92      4.28 o 
   9  -4   2      119.76      119.99     18.03 o 
  -8  -3   2       22.21       27.85      9.88 o 
  -7  -3   2      179.29      196.93     16.53 o 
  -6  -3   2      626.14      589.88     44.86 o 
  -5  -3   2      205.47      199.06     13.39 o 
  -4  -3   2      325.73      324.59     11.44 o 
  -3  -3   2       45.45       26.24      3.21 o 
  -2  -3   2     5888.21     6412.22     71.98 o 
  -1  -3   2     3148.13     3172.97     37.97 o 
   0  -3   2      392.94      431.08      8.87 o 
   1  -3   2     1520.60     1594.84     21.97 o 
   2  -3   2       83.81       66.41      3.46 o 
   3  -3   2      409.90      408.68      8.44 o 
   4  -3   2        7.55        7.34      3.21 o 
   5  -3   2      389.06      396.08     14.02 o 
   6  -3   2       71.99       67.53      7.72 o 
   7  -3   2      107.08      110.95     10.43 o 
   8  -3   2      121.22      114.21     11.57 o 
   9  -3   2       17.70       21.43      9.31 o 
  -8  -2   2      146.82      139.70     16.79 o 
  -7  -2   2     1702.67     1704.11     34.31 o 
  -6  -2   2     1540.28     1517.81     24.60 o 
  -5  -2   2      651.63      681.05     16.89 o 
  -4  -2   2      381.82      394.69      9.46 o 
  -3  -2   2       31.56       26.35      2.80 o 
  -2  -2   2      234.21      345.23      7.59 o 
  -1  -2   2     1863.42     2026.44     25.15 o 
   0  -2   2        5.72        6.11      1.78 o 
   1  -2   2     1893.44     1851.17     28.23 o 
   2  -2   2      897.38     1035.03     14.75 o 
   3  -2   2        1.19       -0.42      1.04 o 
   4  -2   2      412.25      425.67      8.08 o 
   5  -2   2      174.44      152.02      9.19 o 
   6  -2   2      763.62      753.29     20.69 o 
   7  -2   2      225.05      203.89     11.55 o 
   8  -2   2      240.10      269.96     14.22 o 
   9  -2   2      126.16      127.66     18.00 o 
  -8  -1   2      355.76      307.10     21.40 o 
  -7  -1   2        1.27       -0.84      3.70 o 
  -6  -1   2     2810.88     2784.79     46.75 o 
  -5  -1   2      378.87      377.53      9.68 o 
  -4  -1   2        4.99        8.14      2.06 o 
  -3  -1   2      519.09      516.37     11.96 o 
  -2  -1   2      148.80      166.00      4.87 o 
  -1  -1   2     2317.36     2330.89     27.18 o 
   0  -1   2      743.02      818.92     11.34 o 
   1  -1   2     6945.53     7077.95     76.22 o 
   2  -1   2      391.03      382.45      7.06 o 
   3  -1   2        0.91        2.48      1.23 o 
   4  -1   2      662.00      644.19     11.06 o 
   5  -1   2     1320.86     1310.39     26.35 o 
   6  -1   2      445.34      464.90     15.33 o 
   7  -1   2      395.91      408.26     15.47 o 
   8  -1   2      273.83      310.97     44.23 o 
   9  -1   2      121.80      120.76     17.44 o 
  -8   0   2        8.15        4.19      4.69 o 
  -7   0   2        6.29        8.34      4.27 o 
  -6   0   2      275.86      264.35     11.54 o 
  -5   0   2        0.19       -0.44      1.73 o 
  -4   0   2       40.98       44.75      3.51 o 
  -3   0   2      256.17      264.63      6.53 o 
  -2   0   2      367.30      395.69      9.18 o 
  -1   0   2        6.48        3.06      1.07 o 
   0   0   2     6294.93     6388.44     68.10 o 
   1   0   2     2873.67     3121.05     42.10 o 
   2   0   2    19169.87    20173.70    222.59 o 
   3   0   2      539.12      512.37      9.00 o 
   4   0   2     1408.34     1406.01     19.67 o 
   5   0   2      378.32      387.44     12.11 o 
   6   0   2      269.87      265.86     14.24 o 
   7   0   2      184.90      177.80     14.78 o 
   8   0   2      274.59      255.50     19.50 o 
   9   0   2       39.17       45.12     11.49 o 
  -8   1   2        0.16        0.71      4.20 o 
  -7   1   2       50.21       48.63      6.81 o 
  -6   1   2       22.87       28.29      6.94 o 
  -5   1   2        7.87        8.74      3.30 o 
  -4   1   2        9.59        8.73      1.88 o 
  -3   1   2     4878.52     5305.15     59.86 o 
  -2   1   2      637.14      600.46     11.00 o 
  -1   1   2     2658.93     2651.26     36.36 o 
   0   1   2     1668.43     1708.13     19.43 o 
   1   1   2     2997.86     2905.59     39.06 o 
   2   1   2    18875.86    20403.59    325.98 o 
   3   1   2       10.96       15.47      2.11 o 
   4   1   2      387.46      351.46      7.75 o 
   5   1   2      109.75      102.36      9.74 o 
   6   1   2      219.91      219.66      7.16 o 
   7   1   2       49.09       52.10      5.99 o 
   8   1   2       44.32       53.81     10.98 o 
   9   1   2      159.15      158.55     19.25 o 
  -8   2   2        1.80        2.07      7.61 o 
  -7   2   2        6.07       12.15      4.58 o 
  -6   2   2       11.78       18.98      4.75 o 
  -5   2   2      176.10      158.69     15.37 o 
  -4   2   2      600.46      573.81     10.67 o 
  -3   2   2     6868.60     7252.72     80.11 o 
  -2   2   2     2320.48     2346.27     38.03 o 
  -1   2   2     1393.09     1158.20    109.70 o 
   0   2   2      292.73      257.52      5.47 o 
   1   2   2      189.44      187.10      7.90 o 
   2   2   2      693.81      677.95     13.51 o 
   3   2   2       41.06       49.06      2.59 o 
   4   2   2       48.50       51.60      3.05 o 
   5   2   2       59.94       69.61      4.77 o 
   6   2   2       68.04       62.54      4.53 o 
   7   2   2        8.90        9.03      5.41 o 
   8   2   2      157.37      155.26     15.03 o 
   9   2   2       27.34       25.67      9.14 o 
  -8   3   2       54.32       73.86     10.59 o 
  -7   3   2       60.81       90.83     16.05 o 
  -6   3   2       12.04       11.44      4.07 o 
  -5   3   2      402.28      397.79     14.23 o 
  -4   3   2      360.58      359.33     16.87 o 
  -3   3   2      759.43      733.51     12.56 o 
  -2   3   2     1077.27     1107.69     16.25 o 
  -1   3   2       12.04        7.39      1.52 o 
   0   3   2      103.16      112.07      3.89 o 
   1   3   2      154.82      130.82      4.02 o 
   2   3   2       52.17       56.74      4.08 o 
   3   3   2      269.93      271.80      9.71 o 
   4   3   2      386.25      383.51     10.71 o 
   5   3   2     1127.79     1216.92     20.92 o 
   6   3   2       83.03       81.55      7.56 o 
   7   3   2      399.59      379.02     15.06 o 
   8   3   2      315.32      316.50     21.06 o 
   9   3   2      217.45      198.32     18.34 o 
  -8   4   2      120.66      120.39     16.77 o 
  -7   4   2       15.80       23.29      5.95 o 
  -6   4   2      457.16      472.80     17.21 o 
  -5   4   2        0.32        3.76      4.19 o 
  -4   4   2        6.94        6.75      4.10 o 
  -3   4   2      125.17      134.75      5.14 o 
  -2   4   2       17.54       19.76      2.41 o 
  -1   4   2      213.90      220.26     11.80 o 
   0   4   2      225.07      246.77      6.35 o 
   1   4   2      519.93      619.50     10.59 o 
   2   4   2        5.10       14.61      1.86 o 
   3   4   2      581.83      579.63     20.38 o 
   4   4   2     1704.50     1756.30     34.85 o 
   5   4   2     1882.11     1916.98     50.64 o 
   6   4   2     1442.35     1526.38     36.64 o 
   7   4   2      384.78      373.25     15.15 o 
   8   4   2       29.36       28.08      8.92 o 
   9   4   2       40.20       44.22     11.86 o 
  -8   5   2      144.49      192.00     39.60 o 
  -7   5   2      102.06       99.79     13.13 o 
  -6   5   2       35.92       48.92      7.07 o 
  -5   5   2       16.95       18.71      5.76 o 
  -4   5   2        0.47       -1.02      2.74 o 
  -3   5   2        4.71        8.00      2.09 o 
  -2   5   2      320.82      312.43      8.32 o 
  -1   5   2       88.87       71.26     10.11 o 
   0   5   2      194.74      189.37      6.32 o 
   1   5   2     2129.29     2558.90     32.56 o 
   2   5   2     1229.90     1340.50     19.20 o 
   3   5   2      591.70      573.82     12.55 o 
   4   5   2      976.44      938.62     21.75 o 
   5   5   2      700.19      715.57     19.92 o 
   6   5   2      134.18      144.81      9.71 o 
   7   5   2      266.99      258.84     13.35 o 
   8   5   2       67.13       71.36     12.74 o 
   9   5   2        0.15       -7.70      5.89 o 
  -7   6   2        0.93        8.84      4.74 o 
  -6   6   2       18.53       20.86      8.15 o 
  -5   6   2        4.29       -0.02      3.69 o 
  -4   6   2      333.18      336.69     14.08 o 
  -3   6   2      776.82      765.34     20.30 o 
  -2   6   2      216.28      222.65      7.63 o 
  -1   6   2      749.74      762.05     14.49 o 
   0   6   2     1216.01     1212.12     30.01 o 
   1   6   2       95.50       69.90      5.78 o 
   2   6   2      222.23      195.69      6.56 o 
   3   6   2      272.35      277.99      8.70 o 
   4   6   2        1.24       -0.28      4.67 o 
   5   6   2       27.47       30.54      5.87 o 
   6   6   2        5.98       -0.62      3.74 o 
   7   6   2       83.90       76.12     19.69 o 
   8   6   2       54.65       59.00      8.81 o 
  -7   7   2        1.05       11.62     10.83 o 
  -6   7   2        2.05       10.05      6.82 o 
  -5   7   2       52.65       63.10      8.76 o 
  -4   7   2      175.92      179.27     13.69 o 
  -3   7   2        1.18        4.48      3.56 o 
  -2   7   2      983.60      955.85     23.27 o 
  -1   7   2      913.60      898.87     17.04 o 
   0   7   2      890.88      890.63     16.79 o 
   1   7   2       37.59       32.90      3.94 o 
   2   7   2        9.20       11.18      3.37 o 
   3   7   2        1.06        3.20      5.04 o 
   4   7   2      455.47      450.01     16.04 o 
   5   7   2      661.32      653.14     20.62 o 
   6   7   2        1.09       -0.31      4.10 o 
   7   7   2        0.13        0.35      4.47 o 
   8   7   2        5.65        1.33      5.36 o 
  -6   8   2       14.40       14.49      7.87 o 
  -5   8   2       69.90       70.24     11.29 o 
  -4   8   2       69.03       73.31      8.97 o 
  -3   8   2       88.94       86.16     12.96 o 
  -2   8   2      193.35      197.66      8.89 o 
  -1   8   2      281.20      284.66      9.72 o 
   0   8   2       12.24       26.76      5.02 o 
   1   8   2        0.01        0.84      3.31 o 
   2   8   2        2.85       -0.04      2.62 o 
   3   8   2       45.14       39.10      9.19 o 
   4   8   2      150.03      162.78     10.54 o 
   5   8   2        2.53       -0.53      4.71 o 
   6   8   2      367.20      387.97     17.28 o 
   7   8   2      131.57      126.45     12.60 o 
   8   8   2       58.11       67.36     10.50 o 
  -5   9   2       33.51       32.77      7.36 o 
  -4   9   2        6.01       10.65      5.01 o 
  -3   9   2        9.35        8.36      4.72 o 
  -2   9   2        1.73        6.32      4.16 o 
  -1   9   2        2.17        3.47      3.00 o 
   0   9   2       42.06       34.61      4.94 o 
   1   9   2      128.00      122.66      7.38 o 
   2   9   2        7.81        0.79      5.93 o 
   3   9   2       13.19        7.89      4.65 o 
   4   9   2       24.30       15.51      5.90 o 
   5   9   2       54.53       58.49      8.53 o 
   6   9   2      556.61      550.64     38.62 o 
   7   9   2      122.85      134.73     13.47 o 
  -4  10   2        0.68        1.60      4.67 o 
  -3  10   2        3.26        3.30      6.58 o 
  -2  10   2       46.85       47.91      7.89 o 
  -1  10   2       18.31       17.85      4.29 o 
   0  10   2        0.18       -0.20      3.09 o 
   1  10   2      137.34       98.66      9.40 o 
   2  10   2       28.31       31.69      6.60 o 
   3  10   2      270.52      259.36     14.33 o 
   4  10   2      157.10      141.54     12.70 o 
   5  10   2       34.98       35.71      7.81 o 
   6  10   2      113.21      117.66     23.25 o 
  -3  11   2       82.51      105.81     12.40 o 
  -2  11   2       26.43       25.73      7.00 o 
  -1  11   2       69.87       68.14     12.68 o 
   0  11   2       32.46       35.21      8.90 o 
   1  11   2      106.71      102.24     10.18 o 
   2  11   2      187.57      173.07     12.07 o 
   3  11   2       37.11       42.23     11.10 o 
   4  11   2       23.07       31.58      7.52 o 
   5  11   2       24.95       30.20      8.03 o 
  -2  12   2       54.61       61.63      9.85 o 
  -1  12   2       13.04       27.57      8.92 o 
   0  12   2       75.09       74.21      9.37 o 
   1  12   2       12.18       23.63      8.52 o 
   2  12   2        3.79        8.01      5.93 o 
   3  12   2        1.77        7.64      6.02 o 
  -1 -12   3        1.75        8.71      5.72 o 
   0 -12   3      108.39      151.22     27.06 o 
   1 -12   3       95.57      107.33     19.05 o 
   2 -12   3       34.13       43.92     12.85 o 
  -3 -11   3        2.33        7.40      5.97 o 
  -2 -11   3       82.98       84.32     10.48 o 
  -1 -11   3      173.98      192.82     12.98 o 
   0 -11   3       41.23       38.81      5.98 o 
   1 -11   3       80.77      108.75      9.29 o 
   2 -11   3       35.62       51.87     11.14 o 
   3 -11   3       28.59       33.51      7.87 o 
   4 -11   3        0.75        9.78      7.78 o 
  -5 -10   3      232.67      250.79     23.82 o 
  -4 -10   3       36.69       33.12      8.10 o 
  -3 -10   3      161.28      154.12     13.32 o 
  -2 -10   3      128.50      121.97     15.00 o 
  -1 -10   3      157.70      173.37     12.29 o 
   0 -10   3       98.15       87.75      7.64 o 
   1 -10   3        1.73        2.84      3.51 o 
   2 -10   3        1.82       -0.41      2.92 o 
   3 -10   3        1.39        2.50      6.65 o 
   4 -10   3        0.01        0.81      4.08 o 
   5 -10   3        5.18       12.02      6.09 o 
  -5  -9   3      139.13      148.07     13.83 o 
  -4  -9   3      208.33      213.49     13.66 o 
  -3  -9   3        0.19        3.40      4.84 o 
  -2  -9   3        0.33        5.32      4.93 o 
  -1  -9   3      112.48      110.65      8.26 o 
   0  -9   3      204.57      188.53      9.95 o 
   1  -9   3        4.05        2.43      3.13 o 
   2  -9   3       29.73       25.45      4.69 o 
   3  -9   3      178.63      149.77     12.39 o 
   4  -9   3       28.39       19.26      5.70 o 
   5  -9   3       52.18       55.60      9.02 o 
   6  -9   3       97.43      102.89     11.82 o 
  -6  -8   3       69.99       75.32     10.56 o 
  -5  -8   3      126.19      111.65     11.30 o 
  -4  -8   3        0.32       -0.76      4.33 o 
  -3  -8   3       26.27       28.39      6.17 o 
  -2  -8   3      665.71      670.40     18.23 o 
  -1  -8   3      206.55      199.72     10.99 o 
   0  -8   3      429.04      430.16     12.75 o 
   1  -8   3        4.33        2.14      3.08 o 
   2  -8   3        3.59        5.73      3.99 o 
   3  -8   3       26.36       23.40      4.83 o 
   4  -8   3      201.76      208.36     12.21 o 
   5  -8   3      137.83      148.69     11.77 o 
   6  -8   3      239.03      212.35     17.58 o 
   7  -8   3       60.12       58.09      9.63 o 
  -7  -7   3       53.73       64.15      9.76 o 
  -6  -7   3        4.29        4.95      5.02 o 
  -5  -7   3       30.96       23.67      6.29 o 
  -4  -7   3        0.57        0.36      3.84 o 
  -3  -7   3      138.66      132.36      9.93 o 
  -2  -7   3       32.39       31.87      4.85 o 
  -1  -7   3     1502.22     1537.06     25.93 o 
   0  -7   3      217.51      212.88      8.58 o 
   1  -7   3       50.49       50.72      5.22 o 
   2  -7   3      158.27      153.02      9.08 o 
   3  -7   3      381.13      367.85     17.97 o 
   4  -7   3      195.76      176.60     10.73 o 
   5  -7   3       85.04       85.95      9.38 o 
   6  -7   3        2.42        3.72      4.26 o 
   7  -7   3      247.01      212.35     15.13 o 
  -7  -6   3        0.07       -3.03      5.06 o 
  -6  -6   3      204.99      183.61     12.20 o 
  -5  -6   3      158.25      129.64     17.18 o 
  -4  -6   3       11.27        7.17      3.92 o 
  -3  -6   3      114.42      121.87      7.43 o 
  -2  -6   3      907.84      893.55     26.25 o 
  -1  -6   3     1807.59     1803.66     27.76 o 
   0  -6   3      359.85      323.99      9.83 o 
   1  -6   3      964.93      938.64     17.78 o 
   2  -6   3      996.50      978.42     18.43 o 
   3  -6   3      342.07      343.63     10.20 o 
   4  -6   3       56.71       66.46      7.51 o 
   5  -6   3       81.22       66.75      8.11 o 
   6  -6   3      163.67      153.98     11.46 o 
   7  -6   3        0.65        3.18      7.26 o 
   8  -6   3       78.10       73.17     11.11 o 
  -7  -5   3       94.09       87.77      9.84 o 
  -6  -5   3       76.92       77.40     13.12 o 
  -5  -5   3       29.67       29.13      6.40 o 
  -4  -5   3      165.10      161.07      9.58 o 
  -3  -5   3      140.33      129.30      7.08 o 
  -2  -5   3      652.91      610.15     13.64 o 
  -1  -5   3     1283.03     1317.45     21.38 o 
   0  -5   3     1229.33     1221.65     19.99 o 
   1  -5   3      683.93      693.73     13.87 o 
   2  -5   3       19.76       27.65      3.40 o 
   3  -5   3      531.19      617.30     13.17 o 
   4  -5   3       24.50       19.14      2.92 o 
   5  -5   3        0.16       -1.04      3.01 o 
   6  -5   3       70.46       64.59      7.98 o 
   7  -5   3       98.98       99.65     10.59 o 
   8  -5   3       47.16       47.20      8.46 o 
  -8  -4   3       41.66       54.12     12.48 o 
  -7  -4   3      124.96      137.63     16.25 o 
  -6  -4   3      221.59      226.84     12.02 o 
  -5  -4   3      220.65      197.76     27.88 o 
  -4  -4   3      229.41      231.07      9.12 o 
  -3  -4   3      141.60      157.42      7.39 o 
  -2  -4   3      212.25      192.15      7.43 o 
  -1  -4   3      198.97      226.16     10.36 o 
   0  -4   3      193.06      218.91      7.10 o 
   1  -4   3       95.13       82.41      4.73 o 
   2  -4   3       30.16       27.95      3.18 o 
   3  -4   3     1105.61     1151.24     18.53 o 
   4  -4   3       29.43       24.36      2.91 o 
   5  -4   3       94.11       93.36     19.52 o 
   6  -4   3      232.68      226.72     11.96 o 
   7  -4   3      277.94      264.94     17.93 o 
   8  -4   3      203.30      182.65     13.49 o 
   9  -4   3      245.20      239.74     17.65 o 
  -8  -3   3        7.38       -3.96      7.50 o 
  -7  -3   3       96.15      104.76     14.01 o 
  -6  -3   3       70.94       66.97      6.11 o 
  -5  -3   3        9.56        9.97      3.40 o 
  -4  -3   3       46.90       59.02      4.96 o 
  -3  -3   3       36.71       39.49      3.96 o 
  -2  -3   3       45.62       56.59      4.31 o 
  -1  -3   3     1227.54     1241.78     18.75 o 
   0  -3   3     1458.02     1393.30     19.78 o 
   1  -3   3        1.06        3.93      1.79 o 
   2  -3   3        2.46        4.89      1.70 o 
   3  -3   3      108.94      107.86      4.58 o 
   4  -3   3      486.18      452.72      9.68 o 
   5  -3   3      508.55      498.41     15.72 o 
   6  -3   3      328.92      335.19     13.81 o 
   7  -3   3      347.13      369.10     21.51 o 
   8  -3   3      266.16      283.39     14.89 o 
   9  -3   3      125.33      130.15     14.69 o 
  -8  -2   3        1.26       -5.92      6.34 o 
  -7  -2   3        5.72       -0.43      4.45 o 
  -6  -2   3        2.13        3.89      4.17 o 
  -5  -2   3      109.75       99.40      9.61 o 
  -4  -2   3      148.09      144.57      6.30 o 
  -3  -2   3      177.38      193.13      6.57 o 
  -2  -2   3       48.78      104.62      4.77 o 
  -1  -2   3     2628.02     2686.95     32.76 o 
   0  -2   3      195.10      191.81      5.61 o 
   1  -2   3      198.89      178.30      9.06 o 
   2  -2   3      110.64       70.46      3.56 o 
   3  -2   3     2213.02     2264.53     29.01 o 
   4  -2   3     2269.70     2325.11     30.28 o 
   5  -2   3      682.20      670.66     12.34 o 
   6  -2   3       38.43       36.30      5.67 o 
   7  -2   3       12.95       13.99      4.71 o 
   8  -2   3       13.39       19.07      5.78 o 
   9  -2   3        2.65       -0.40      5.83 o 
  -8  -1   3       12.78       10.30      7.76 o 
  -7  -1   3       13.02        8.14      4.86 o 
  -6  -1   3      677.09      672.90     18.58 o 
  -5  -1   3      269.43      269.44      8.60 o 
  -4  -1   3     1022.86     1013.94     20.71 o 
  -3  -1   3      554.61      503.28     10.17 o 
  -2  -1   3       34.30       23.43      2.45 o 
  -1  -1   3      382.65      356.25      7.11 o 
   0  -1   3     1150.74     1075.02     16.31 o 
   1  -1   3     1799.91     1683.91     21.01 o 
   2  -1   3      303.98      317.61      6.84 o 
   3  -1   3       73.41       66.34      3.54 o 
   4  -1   3      320.87      321.58      7.68 o 
   5  -1   3      257.40      243.64      6.97 o 
   6  -1   3      223.54      231.62     10.59 o 
   7  -1   3      898.90      937.65     24.33 o 
   8  -1   3       23.03       21.25      5.59 o 
   9  -1   3        2.55        0.31      5.38 o 
  -8   0   3      145.26      146.28     12.10 o 
  -7   0   3       66.66       63.94      7.81 o 
  -6   0   3       53.25       60.17      6.83 o 
  -5   0   3      338.08      344.87     13.60 o 
  -4   0   3      274.57      256.39      7.47 o 
  -3   0   3      278.66      256.15      7.57 o 
  -2   0   3      161.59      137.86      5.66 o 
  -1   0   3     4123.64     4211.24     46.75 o 
   0   0   3     1454.53     1533.67     18.37 o 
   1   0   3     3812.92     4140.76     45.76 o 
   2   0   3    25537.25    27921.98    304.07 o 
   3   0   3       11.86        8.53      1.72 o 
   4   0   3       26.67       28.08      2.74 o 
   5   0   3        5.69        7.17      1.97 o 
   6   0   3        8.33        9.70      3.53 o 
   7   0   3       92.35       97.03      8.48 o 
   8   0   3        0.45       -3.14      4.22 o 
   9   0   3        1.76        2.29      5.80 o 
  -8   1   3      219.96      232.81     13.59 o 
  -7   1   3      209.47      230.81     12.37 o 
  -6   1   3      338.76      328.15     13.15 o 
  -5   1   3       13.52       11.00      3.46 o 
  -4   1   3       61.45       57.08      3.95 o 
  -3   1   3      143.13      101.86      4.79 o 
  -2   1   3     1449.24     1388.21     30.12 o 
  -1   1   3      728.11      755.59     11.01 o 
   0   1   3       74.31       80.47      4.05 o 
   1   1   3       24.78       21.64      1.77 o 
   2   1   3        8.63       14.75      2.90 o 
   3   1   3     4637.57     5233.34     58.23 o 
   4   1   3      307.29      338.20      7.70 o 
   5   1   3       12.36        9.89      2.15 o 
   6   1   3       32.63       28.41      3.43 o 
   7   1   3      183.62      148.02     13.62 o 
   8   1   3      113.21      115.55     15.12 o 
   9   1   3      170.56      181.00     17.97 o 
  -8   2   3      270.53      273.04     14.94 o 
  -7   2   3       36.83       45.65      7.17 o 
  -6   2   3       12.41       16.44      4.51 o 
  -5   2   3        3.34        0.40      2.58 o 
  -4   2   3       10.68        8.90      2.13 o 
  -3   2   3      470.76      509.05     10.12 o 
  -2   2   3      411.91      487.71      9.25 o 
  -1   2   3        0.03        2.24      1.26 o 
   0   2   3      198.24      215.74      6.03 o 
   1   2   3      442.14      532.76      8.22 o 
   2   2   3      465.28      464.69      7.96 o 
   3   2   3     1031.73     1115.39     18.74 o 
   4   2   3      479.03      397.68      7.99 o 
   5   2   3       45.04       66.08      5.85 o 
   6   2   3     1052.84     1086.06     31.96 o 
   7   2   3      817.52      812.30     32.38 o 
   8   2   3      239.62      226.48     17.78 o 
   9   2   3       19.06        9.31      6.68 o 
  -8   3   3       32.46       52.08     12.71 o 
  -7   3   3       82.96       89.74     10.26 o 
  -6   3   3       38.58       25.86      7.12 o 
  -5   3   3        0.51       -0.03      2.83 o 
  -4   3   3       51.56       51.65      5.75 o 
  -3   3   3      768.02      809.69     13.88 o 
  -2   3   3      428.20      454.55      9.16 o 
  -1   3   3      291.65      244.38      7.23 o 
   0   3   3       63.83       61.26      4.47 o 
   2   3   3      332.52      275.87      5.52 o 
   3   3   3      109.36       92.46      5.36 o 
   4   3   3      387.05      379.19     11.75 o 
   5   3   3      475.98      489.02     16.57 o 
   6   3   3      151.87      133.61      8.23 o 
   7   3   3      500.22      528.15     25.19 o 
   8   3   3       24.45       29.01      8.61 o 
   9   3   3        3.58        6.79      6.71 o 
  -8   4   3       17.56       32.24     10.62 o 
  -7   4   3       28.44       38.57      7.25 o 
  -6   4   3       75.23       62.73      7.91 o 
  -5   4   3      222.93      243.34     13.49 o 
  -4   4   3      475.10      518.42     15.83 o 
  -3   4   3     1260.52     1222.05     29.23 o 
  -2   4   3     1062.62     1020.56     19.32 o 
  -1   4   3     1323.99     1344.31     23.64 o 
   0   4   3      700.17      639.36     17.30 o 
   1   4   3      539.42      503.89     12.02 o 
   2   4   3      144.39      132.41      4.73 o 
   3   4   3       56.18       62.49      5.41 o 
   4   4   3      350.76      359.45     12.75 o 
   5   4   3        8.16        6.69      3.26 o 
   6   4   3       16.80       24.88      7.27 o 
   7   4   3       89.20       84.02      8.61 o 
   8   4   3        1.04       -0.42      5.86 o 
   9   4   3        4.35       -5.66      6.34 o 
  -7   5   3       12.14       16.16      8.12 o 
  -6   5   3      139.67      160.42     14.80 o 
  -5   5   3      921.08      907.79     24.12 o 
  -4   5   3      127.62      141.28     11.72 o 
  -3   5   3      330.23      329.97      8.96 o 
  -2   5   3     1065.42     1025.59     19.01 o 
  -1   5   3     1686.32     1664.06     30.06 o 
   0   5   3      514.76      470.51     10.82 o 
   1   5   3      131.12      134.88      5.31 o 
   2   5   3       37.47       35.92      8.38 o 
   3   5   3      118.61      119.19      6.96 o 
   4   5   3      170.42      184.61      9.12 o 
   5   5   3      144.72      144.15      9.01 o 
   6   5   3       67.46       75.21     10.98 o 
   7   5   3        3.40       11.46      4.76 o 
   8   5   3        0.52       -2.70      4.01 o 
   9   5   3       38.96       27.17     10.22 o 
  -7   6   3      206.63      235.54     20.21 o 
  -6   6   3      214.06      240.77     13.36 o 
  -5   6   3      154.82      169.91     10.65 o 
  -4   6   3        0.40       -2.66      3.34 o 
  -3   6   3        3.24        1.66      3.31 o 
  -2   6   3      317.52      315.82     11.40 o 
  -1   6   3      198.39      201.57      7.10 o 
   0   6   3       57.19       50.08      4.19 o 
   1   6   3       59.85       48.52      4.54 o 
   2   6   3       29.27       29.91      3.35 o 
   3   6   3      655.55      689.69     26.35 o 
   4   6   3      629.97      616.02     17.84 o 
   5   6   3      301.39      269.85     17.01 o 
   6   6   3       26.59       27.79      5.82 o 
   7   6   3       71.24       68.20     16.60 o 
   8   6   3       98.79      100.26     11.58 o 
   9   6   3      267.30      285.82     23.16 o 
  -6   7   3       57.20       78.84     13.33 o 
  -5   7   3       53.90       61.71     11.07 o 
  -4   7   3        0.13       -1.32      3.46 o 
  -3   7   3       12.76        8.35      4.08 o 
  -2   7   3     1172.00     1173.50     21.10 o 
  -1   7   3      581.69      593.13     21.60 o 
   0   7   3       43.45       44.71      4.46 o 
   1   7   3      106.33      102.69      5.65 o 
   2   7   3      577.00      585.18     12.73 o 
   3   7   3      293.47      300.66     17.08 o 
   4   7   3      334.88      336.34     13.63 o 
   5   7   3      332.50      340.62     19.84 o 
   6   7   3      273.95      286.07     14.28 o 
   7   7   3      165.61      167.45     12.26 o 
   8   7   3       51.61       53.05      9.07 o 
  -6   8   3      157.09      221.50     18.99 o 
  -5   8   3       19.72       24.46      8.07 o 
  -4   8   3        8.04        7.22      4.92 o 
  -3   8   3       67.89       62.36      7.90 o 
  -2   8   3      194.91      198.56     19.73 o 
  -1   8   3       81.68       79.61      7.07 o 
   0   8   3      442.72      410.75     11.52 o 
   1   8   3      339.40      317.54     10.10 o 
   2   8   3      372.80      371.05     18.85 o 
   3   8   3       88.48       76.65      7.89 o 
   4   8   3       70.23       71.73     11.10 o 
   5   8   3     1114.50     1114.17     61.44 o 
   6   8   3       99.41       85.89     10.02 o 
   7   8   3      235.42      212.14     17.95 o 
   8   8   3        0.81       -4.59      5.35 o 
  -4   9   3        1.00       -0.77      4.11 o 
  -3   9   3       46.76       39.79      8.61 o 
  -2   9   3      419.68      418.20     16.63 o 
  -1   9   3      131.19      134.77     15.85 o 
   0   9   3      353.11      344.51     13.47 o 
   1   9   3        0.76        0.22      3.57 o 
   2   9   3      372.83      358.65     20.13 o 
   3   9   3       61.83       62.40      8.01 o 
   4   9   3        9.84       15.64      9.36 o 
   5   9   3       10.07       11.48      5.67 o 
   6   9   3        2.73       -5.21      6.74 o 
   7   9   3       20.00       20.11      7.46 o 
  -4  10   3      154.17      156.07     20.76 o 
  -3  10   3       88.32       94.20     10.59 o 
  -2  10   3      135.97      150.25     11.87 o 
  -1  10   3        9.76       14.88      8.28 o 
   0  10   3        9.49        5.66      3.56 o 
   1  10   3       13.00       14.85      4.98 o 
   2  10   3       23.70       34.64      6.92 o 
   3  10   3       15.49       14.03      5.61 o 
   4  10   3        1.62       -1.44      4.76 o 
   5  10   3        8.06        8.06      5.95 o 
   6  10   3       24.13       17.66      6.99 o 
  -3  11   3      175.68      222.73     17.37 o 
  -2  11   3        3.36        3.77      5.57 o 
  -1  11   3        4.26       13.42      8.95 o 
   0  11   3        0.12        0.45      4.32 o 
   1  11   3        6.38        5.73      5.86 o 
   2  11   3        0.03        2.86      4.72 o 
   3  11   3       13.19        9.25      5.65 o 
   4  11   3        7.93       11.37      7.06 o 
   5  11   3       13.92       10.74      6.23 o 
  -1  12   3       34.83       51.01     13.25 o 
   0  12   3       14.06       23.14      6.16 o 
   1  12   3        9.24        7.46      4.97 o 
   2  12   3       50.50       46.74      8.30 o 
   3  12   3      104.21      100.93     11.43 o 
  -3 -11   4       42.70       40.29      8.95 o 
  -2 -11   4       31.83       29.30      7.44 o 
  -1 -11   4       17.03       29.91      5.49 o 
   0 -11   4        3.90       16.54      8.32 o 
   1 -11   4        2.24       10.20      5.41 o 
   2 -11   4        0.11        6.01      5.90 o 
   3 -11   4       13.44       19.92      6.61 o 
   4 -11   4       59.26       60.70      9.39 o 
  -4 -10   4        0.05       -1.04      5.47 o 
  -3 -10   4       22.21       30.84      7.61 o 
  -2 -10   4       66.51       77.32      9.83 o 
  -1 -10   4       44.51       55.89      6.76 o 
   0 -10   4       63.57       79.78      7.58 o 
   1 -10   4       17.53       23.32      4.94 o 
   2 -10   4       20.80       17.58      4.54 o 
   3 -10   4        0.22        2.91      4.13 o 
   4 -10   4       24.46       20.62      8.61 o 
   5 -10   4      215.55      210.26     40.83 o 
  -5  -9   4        5.73        1.56      6.00 o 
  -4  -9   4      325.00      329.46     17.48 o 
  -3  -9   4       10.57        1.37      5.10 o 
  -2  -9   4      272.96      330.88     18.49 o 
  -1  -9   4      119.17      130.53      8.92 o 
   0  -9   4      568.13      589.11     16.32 o 
   1  -9   4      307.90      313.99     11.90 o 
   2  -9   4       38.43       41.95      5.71 o 
   3  -9   4       12.75       16.28      5.34 o 
   4  -9   4       40.02       39.90      8.10 o 
   5  -9   4      215.02      212.78     14.91 o 
   6  -9   4      122.10      105.55     31.83 o 
  -6  -8   4       39.40       49.57     14.96 o 
  -5  -8   4       38.42       32.34      7.67 o 
  -4  -8   4      132.08      140.30     12.58 o 
  -3  -8   4      136.88      145.28     18.64 o 
  -2  -8   4      464.65      481.94     14.60 o 
  -1  -8   4      226.22      222.02      9.80 o 
   0  -8   4      504.99      531.88     14.63 o 
   1  -8   4      509.68      517.24     14.44 o 
   2  -8   4      245.43      251.20     12.54 o 
   3  -8   4       70.05       65.86      6.30 o 
   4  -8   4       95.74       72.49      8.75 o 
   5  -8   4       73.98       68.64      9.68 o 
   6  -8   4        1.66       10.57      5.66 o 
   7  -8   4       42.54       41.73      9.78 o 
  -6  -7   4      196.49      199.15     13.66 o 
  -5  -7   4      115.07      140.75     13.98 o 
  -4  -7   4       95.51       77.21     11.53 o 
  -3  -7   4      190.36      181.58      9.47 o 
  -2  -7   4      576.80      585.18     15.38 o 
  -1  -7   4      138.67      118.83      8.61 o 
   0  -7   4     1614.50     1614.95     27.06 o 
   1  -7   4       21.49       16.17      3.78 o 
   2  -7   4      167.53      170.76     10.01 o 
   3  -7   4       88.52       93.68      7.20 o 
   4  -7   4      156.50      169.05     10.78 o 
   5  -7   4       93.64       88.85      9.72 o 
   6  -7   4       19.67       25.95      6.26 o 
   7  -7   4       81.01       88.81     10.85 o 
  -7  -6   4      265.81      279.29     22.24 o 
  -6  -6   4       81.48       91.19     11.89 o 
  -5  -6   4      442.57      433.00     23.16 o 
  -4  -6   4        1.15       -2.67      5.45 o 
  -3  -6   4       31.20       39.76      6.93 o 
  -2  -6   4       88.09       88.36      7.02 o 
  -1  -6   4       38.55       36.56      4.86 o 
   0  -6   4        2.38        0.91      2.64 o 
   1  -6   4        4.61        2.72      2.66 o 
   2  -6   4        2.77        2.47      2.51 o 
   3  -6   4      663.07      677.31     15.27 o 
   4  -6   4      519.55      486.66     22.89 o 
   5  -6   4      110.59       89.18      9.36 o 
   6  -6   4      148.89      140.36     10.97 o 
   7  -6   4       94.67       75.86     11.46 o 
   8  -6   4     1226.48     1155.06     43.92 o 
  -7  -5   4      196.60      179.55     17.66 o 
  -6  -5   4      151.14      144.06     11.72 o 
  -5  -5   4       31.18       34.82      6.08 o 
  -4  -5   4       18.52       12.54      4.22 o 
  -3  -5   4        0.48        0.20      2.85 o 
  -2  -5   4        4.19        2.47      2.97 o 
  -1  -5   4       83.89       77.72      7.72 o 
   0  -5   4        2.86        4.11      2.53 o 
   1  -5   4      611.32      600.24     14.47 o 
   2  -5   4       58.20       39.85      4.24 o 
   3  -5   4     1664.62     1654.88     25.81 o 
   4  -5   4      310.28      306.35     10.06 o 
   5  -5   4      135.78      139.66     10.59 o 
   6  -5   4      160.52      151.34     11.02 o 
   7  -5   4      184.42      175.44     11.91 o 
   8  -5   4       45.07       53.25      8.76 o 
  -7  -4   4      110.77      112.80     15.00 o 
  -6  -4   4        9.94        9.90      4.44 o 
  -5  -4   4       27.90       26.40      4.88 o 
  -4  -4   4        4.35        4.42      3.01 o 
  -3  -4   4        4.85        1.95      2.80 o 
  -2  -4   4        6.68        4.47      3.39 o 
  -1  -4   4      937.35     1011.62     18.20 o 
   0  -4   4      847.18      817.34     14.95 o 
   1  -4   4      504.20      486.68     11.27 o 
   2  -4   4      480.86      491.15     11.03 o 
   3  -4   4       64.76       54.96      4.39 o 
   4  -4   4     1160.97     1113.12     19.04 o 
   5  -4   4      437.81      420.14     15.19 o 
   6  -4   4      177.78      178.22     10.84 o 
   7  -4   4        5.45        7.86      4.57 o 
   8  -4   4        0.31       -1.09      4.11 o 
   9  -4   4        0.79        1.23      6.68 o 
  -8  -3   4       32.38       35.02     11.04 o 
  -7  -3   4       41.76       19.96      8.58 o 
  -6  -3   4       15.04        7.45      4.10 o 
  -5  -3   4      191.10      183.31      8.53 o 
  -4  -3   4      161.98      156.96      7.51 o 
  -3  -3   4      337.70      341.98      9.86 o 
  -2  -3   4     2104.01     2234.39     34.00 o 
  -1  -3   4      520.63      432.49     10.19 o 
   0  -3   4     1932.18     1930.28     26.14 o 
   1  -3   4      344.47      344.62      8.44 o 
   2  -3   4      206.19      178.04      6.11 o 
   3  -3   4      786.38      742.46     13.75 o 
   4  -3   4      390.95      419.65     23.18 o 
   5  -3   4       58.17       55.06      6.38 o 
   6  -3   4        5.80        5.12      3.54 o 
   7  -3   4       24.53       28.35      5.77 o 
   8  -3   4       18.77       18.62      5.73 o 
   9  -3   4       48.84       48.73      8.57 o 
  -8  -2   4       22.84       11.97      9.14 o 
  -7  -2   4        0.30       -0.76      4.79 o 
  -6  -2   4        0.64       -0.15      4.09 o 
  -5  -2   4     2075.99     2166.26     31.96 o 
  -4  -2   4     2582.03     2667.98     36.20 o 
  -3  -2   4      888.33      925.07     16.21 o 
  -2  -2   4     1286.62     1280.54     19.51 o 
  -1  -2   4      206.32      191.17      8.38 o 
   0  -2   4     2847.28     2912.56     35.54 o 
   1  -2   4      226.35      193.07      8.07 o 
   2  -2   4      200.79      178.30      5.78 o 
   3  -2   4      129.99      142.25      5.40 o 
   4  -2   4       11.37        9.53      2.17 o 
   5  -2   4       13.22        9.39      2.77 o 
   6  -2   4      253.74      237.97     11.58 o 
   7  -2   4       12.96       11.64      4.36 o 
   8  -2   4       15.29       18.13      5.34 o 
   9  -2   4       92.68      100.35     16.11 o 
  -7  -1   4       40.05       46.34      9.74 o 
  -6  -1   4      154.21      151.59      9.90 o 
  -5  -1   4     1133.87     1150.84     20.22 o 
  -4  -1   4     1853.47     1798.25     43.45 o 
  -3  -1   4      254.08      245.25      7.24 o 
  -2  -1   4      520.61      599.60     11.11 o 
  -1  -1   4      370.87      395.42      7.99 o 
   0  -1   4      656.47      597.11     10.05 o 
   1  -1   4      801.81      867.00     28.87 o 
   2  -1   4       21.43        9.98      1.94 o 
   3  -1   4      270.08      297.88      8.57 o 
   4  -1   4      696.25      686.11     12.71 o 
   5  -1   4      439.72      450.71     10.39 o 
   6  -1   4      631.89      632.55     17.88 o 
   7  -1   4       54.40       51.14      6.78 o 
   8  -1   4       67.83       66.66     12.09 o 
   9  -1   4       52.35       54.21     11.72 o 
  -8   0   4      242.16      261.05     20.86 o 
  -7   0   4       69.85       81.79      8.92 o 
  -6   0   4        2.61       -0.69      3.38 o 
  -5   0   4      371.83      366.70     10.18 o 
  -4   0   4     1513.31     1509.02     25.36 o 
  -3   0   4      116.32       96.47      5.72 o 
  -2   0   4       16.61       15.30      2.15 o 
  -1   0   4      550.24      627.99      9.99 o 
   0   0   4     1265.58     1368.60     23.17 o 
   1   0   4      114.85      146.54      4.50 o 
   2   0   4     1314.38     1363.81     22.99 o 
   3   0   4     4084.18     4368.05     50.33 o 
   4   0   4     1245.42     1204.89     18.25 o 
   5   0   4     1446.05     1456.35     22.01 o 
   6   0   4     1378.57     1408.01     22.32 o 
   7   0   4      439.37      432.89     15.00 o 
   8   0   4        0.56        0.11      4.76 o 
   9   0   4       95.87      103.32     16.02 o 
  10   0   4      332.41      302.80     24.32 o 
  -8   1   4       67.03       62.08     13.45 o 
  -7   1   4        0.26        4.67      7.05 o 
  -6   1   4       10.85       11.40      4.29 o 
  -5   1   4      129.62      113.44      7.92 o 
  -4   1   4       15.50       16.75      2.65 o 
  -3   1   4       21.62       24.32      2.76 o 
  -2   1   4      637.14      637.55     20.94 o 
  -1   1   4      954.78      970.94     13.68 o 
   0   1   4        5.74        2.80      1.89 o 
   1   1   4      411.60      395.47      6.97 o 
   2   1   4     2184.15     2251.33     33.98 o 
   3   1   4      122.15       95.01      4.17 o 
   4   1   4     7596.18     8237.80     90.78 o 
   5   1   4      646.74      598.02     11.94 o 
   6   1   4      968.49      994.02     17.52 o 
   7   1   4      203.50      218.84     16.28 o 
   8   1   4      134.39      115.80     15.31 o 
   9   1   4        0.72        2.09      5.66 o 
  10   1   4       76.88       65.93     14.72 o 
  -8   2   4       23.17       28.25     10.78 o 
  -7   2   4        6.60        8.41      7.56 o 
  -6   2   4        2.22        6.89      4.00 o 
  -5   2   4       12.70        5.77      3.22 o 
  -4   2   4       49.62       46.81      3.97 o 
  -3   2   4      935.66      901.12     15.23 o 
  -2   2   4     1705.48     1621.34     26.57 o 
  -1   2   4    11749.53    12659.40    165.62 o 
   0   2   4       45.21       25.49      3.16 o 
   1   2   4      417.63      392.22      7.01 o 
   2   2   4      117.05      111.92     11.78 o 
   3   2   4      411.38      400.84      7.90 o 
   4   2   4       87.43       85.46      3.93 o 
   5   2   4      128.77      136.97      5.32 o 
   6   2   4      750.79      770.89     19.85 o 
   7   2   4      110.41      105.13      9.40 o 
   8   2   4       22.55       12.82      7.19 o 
   9   2   4       74.42       80.51     13.76 o 
  -7   3   4        1.19        2.29      6.31 o 
  -6   3   4       12.57        2.19      3.64 o 
  -5   3   4       26.27       34.77      5.58 o 
  -4   3   4      211.40      204.16      9.51 o 
  -3   3   4     1173.38     1181.92     18.73 o 
  -2   3   4     1555.93     1492.34     21.26 o 
  -1   3   4     1876.41     1861.85     24.29 o 
   0   3   4      750.99      756.48     14.75 o 
   1   3   4      478.80      478.15      8.54 o 
   2   3   4      197.21      254.46      7.21 o 
   3   3   4      157.06      212.32      5.17 o 
   4   3   4       22.69       24.39      3.75 o 
   5   3   4       94.42      109.17      6.96 o 
   6   3   4      217.95      192.34      9.70 o 
   7   3   4      434.87      418.39     15.14 o 
   8   3   4       29.81       33.49      9.17 o 
   9   3   4       68.61       84.44     14.35 o 
  -7   4   4       60.11       72.64     13.84 o 
  -6   4   4      384.04      367.94     22.82 o 
  -5   4   4        0.47        0.13      3.32 o 
  -4   4   4      188.11      188.12     12.78 o 
  -3   4   4       81.67       72.13      4.56 o 
  -2   4   4       29.32       24.87      2.90 o 
  -1   4   4      167.04      169.04      5.51 o 
   0   4   4        0.95        0.14      1.37 o 
   1   4   4       45.80       44.23      3.19 o 
   2   4   4      471.41      530.97      9.53 o 
   3   4   4        1.07        0.87      2.03 o 
   4   4   4      159.36      163.31      8.20 o 
   5   4   4      485.43      537.87     16.25 o 
   6   4   4      933.31      972.94     24.14 o 
   7   4   4      247.75      236.45     17.41 o 
   8   4   4      279.25      255.70     19.05 o 
   9   4   4      132.15      112.75     16.16 o 
  -7   5   4      123.29      128.23     18.06 o 
  -6   5   4      109.91      115.69     15.85 o 
  -5   5   4        5.01        6.39      3.97 o 
  -4   5   4        7.69       17.66      4.59 o 
  -3   5   4       39.63       38.84      5.17 o 
  -2   5   4        7.58       10.78      2.42 o 
  -1   5   4       87.68       95.14      6.25 o 
   0   5   4       19.07       19.61      2.55 o 
   1   5   4       32.66       46.36      3.57 o 
   2   5   4        4.41        3.18      2.57 o 
   3   5   4       87.75       94.11      8.76 o 
   4   5   4     1434.98     1437.31     29.22 o 
   5   5   4      529.98      545.59     17.07 o 
   6   5   4      380.45      407.33     15.27 o 
   7   5   4      267.94      270.25     18.85 o 
   8   5   4      206.47      211.32     16.87 o 
   9   5   4       76.57       80.17     14.72 o 
  -6   6   4        9.49       17.04      8.21 o 
  -5   6   4       14.49       20.27      7.53 o 
  -4   6   4        1.21        6.24      5.42 o 
  -3   6   4        9.29        8.62      3.52 o 
  -2   6   4     1085.95     1058.08     22.13 o 
  -1   6   4      363.00      353.40     11.31 o 
   0   6   4      233.36      220.66      9.74 o 
   1   6   4      281.07      304.64     12.10 o 
   2   6   4      435.00      404.87      9.32 o 
   3   6   4       19.66        8.03      3.32 o 
   4   6   4      951.33      977.81     23.44 o 
   5   6   4      103.59      103.04      8.94 o 
   6   6   4        7.74        4.10      3.94 o 
   7   6   4        7.80       12.05      5.28 o 
   8   6   4       43.28       47.73      8.27 o 
   9   6   4       37.81       29.67     10.93 o 
  -6   7   4       12.79       13.19      6.94 o 
  -5   7   4       26.48       32.44      9.51 o 
  -4   7   4        5.29        3.48      3.59 o 
  -3   7   4       47.10       53.67      8.86 o 
  -2   7   4      143.14      137.66      7.93 o 
  -1   7   4      314.00      328.82     12.90 o 
   0   7   4      320.37      316.51     10.58 o 
   1   7   4      636.62      639.35     17.25 o 
   2   7   4      402.03      412.93     10.18 o 
   3   7   4        0.43        0.95      3.25 o 
   4   7   4      123.21      114.83     12.16 o 
   5   7   4       20.85       19.74      5.26 o 
   6   7   4      172.86      192.97     16.50 o 
   7   7   4       76.65       71.99      9.51 o 
   8   7   4        1.88        3.86      5.28 o 
  -5   8   4       71.81       65.84     11.95 o 
  -4   8   4      135.26      163.61     15.00 o 
  -3   8   4      358.52      420.05     21.37 o 
  -2   8   4       48.11       63.99      8.41 o 
  -1   8   4        2.47        7.15      3.76 o 
   0   8   4      575.78      592.85     14.16 o 
   1   8   4       91.87      105.24     11.21 o 
   2   8   4       94.27       84.36      8.21 o 
   3   8   4       35.01       27.26      5.64 o 
   4   8   4       93.57       92.22      9.02 o 
   5   8   4      237.57      256.52     18.34 o 
   6   8   4      231.37      227.02     13.67 o 
   7   8   4      195.65      194.67     13.61 o 
   8   8   4        0.13        5.18      6.21 o 
  -5   9   4      140.53      180.51     17.21 o 
  -4   9   4       37.69       76.66     12.37 o 
  -3   9   4       83.60       86.85     12.46 o 
  -2   9   4      136.22      154.63     11.24 o 
  -1   9   4       24.48       27.47      5.82 o 
   0   9   4        0.02        0.94      2.93 o 
   1   9   4       13.48       16.18      3.83 o 
   2   9   4       71.63       65.17     15.05 o 
   3   9   4       10.79        5.77      4.25 o 
   4   9   4        1.19       -2.80      5.58 o 
   5   9   4        1.28       -0.35      4.60 o 
   6   9   4       17.25       10.82      6.13 o 
   7   9   4       13.15        4.70      5.92 o 
  -4  10   4       19.22       55.06      9.96 o 
  -2  10   4        6.42        6.05      4.98 o 
  -1  10   4        1.69        0.45      6.72 o 
   0  10   4        0.92        1.22      3.87 o 
   1  10   4       22.59       19.70      7.05 o 
   2  10   4        7.43        1.42      5.55 o 
   3  10   4      387.68      355.73     21.88 o 
   4  10   4      107.40       92.96     12.07 o 
   5  10   4       80.78       72.37      9.83 o 
   6  10   4        9.38        5.37      6.20 o 
  -1  11   4       15.61       20.68      7.02 o 
   0  11   4        0.49        2.25      6.07 o 
   1  11   4       11.50       13.20      5.41 o 
   2  11   4       93.42      100.84     10.47 o 
   3  11   4      133.80      139.50     12.53 o 
   4  11   4      117.60      106.73     11.79 o 
   5  11   4      149.68      150.50     13.95 o 
   0  12   4       55.29       50.84      9.27 o 
   1  12   4       44.56       46.84      8.23 o 
   2  12   4       35.77       49.16      8.52 o 
   3  12   4       24.05       23.37      7.02 o 
  -2 -11   5        7.17       -0.40      5.18 o 
  -1 -11   5       54.11       83.40     17.46 o 
   0 -11   5       14.11       17.71      7.50 o 
   1 -11   5       46.43       67.49      7.56 o 
   2 -11   5       56.88       49.02      6.88 o 
   3 -11   5       31.60       23.50      6.77 o 
  -3 -10   5      380.04      406.13     42.04 o 
  -2 -10   5       51.37       54.07      8.77 o 
  -1 -10   5       71.01       74.49     11.45 o 
   0 -10   5      209.89      217.93     14.12 o 
   1 -10   5       44.73       48.97      6.45 o 
   2 -10   5       35.33       39.90      6.05 o 
   3 -10   5        6.43        4.18      4.11 o 
   4 -10   5        0.29        8.90      5.41 o 
   5 -10   5        7.95        1.14      4.76 o 
  -4  -9   5       89.13       88.89     11.34 o 
  -3  -9   5      321.92      356.10     34.80 o 
  -2  -9   5       59.24       68.54      7.21 o 
  -1  -9   5       29.75       38.31      7.68 o 
   0  -9   5      120.35      111.94      8.65 o 
   1  -9   5      142.52      122.42     10.80 o 
   2  -9   5        0.32        2.90      3.52 o 
   3  -9   5       17.39       13.97      5.39 o 
   4  -9   5       57.39       42.78      7.56 o 
   5  -9   5       27.74       25.20      6.77 o 
   6  -9   5       11.12       19.23      6.68 o 
  -5  -8   5       76.57       81.92     10.83 o 
  -4  -8   5       89.78       79.92     10.28 o 
  -3  -8   5       66.06       73.61      7.57 o 
  -2  -8   5        8.33       15.98      4.66 o 
  -1  -8   5       48.36       44.58      5.94 o 
   0  -8   5      228.26      235.70     10.03 o 
   1  -8   5      171.22      152.26      8.68 o 
   2  -8   5      138.37      123.06      8.21 o 
   3  -8   5        1.21        1.77      3.08 o 
   4  -8   5        0.26        1.43      3.77 o 
   5  -8   5      183.03      183.07     13.27 o 
   6  -8   5       30.69       33.15      7.29 o 
   7  -8   5       82.24       76.35     10.60 o 
  -6  -7   5        2.10       -7.33      8.72 o 
  -5  -7   5        9.20        3.50      5.27 o 
  -4  -7   5       29.90       28.48      5.71 o 
  -3  -7   5      166.01      156.88      9.33 o 
  -2  -7   5       24.29       28.37      5.06 o 
  -1  -7   5       79.07       87.53      7.31 o 
   0  -7   5      135.42      159.10      8.27 o 
   1  -7   5      137.12      139.32      7.91 o 
   2  -7   5       17.44       27.19      5.62 o 
   3  -7   5      248.77      234.07      9.64 o 
   4  -7   5      130.23      107.59     10.09 o 
   5  -7   5       96.56       82.50      9.63 o 
   6  -7   5       85.89       75.67      9.69 o 
   7  -7   5      270.39      256.78     15.32 o 
  -6  -6   5       46.38       41.89      8.11 o 
  -5  -6   5       26.03       21.78      6.85 o 
  -4  -6   5       47.14       42.60      6.23 o 
  -3  -6   5       63.53       52.08      6.19 o 
  -2  -6   5       27.04       37.82      5.46 o 
  -1  -6   5        8.84        9.94      3.63 o 
   0  -6   5       39.75       35.20      4.67 o 
   1  -6   5     1639.57     1555.58     25.80 o 
   2  -6   5       33.22       32.51      4.42 o 
   3  -6   5      543.05      525.00     13.73 o 
   4  -6   5      203.43      203.77     12.37 o 
   5  -6   5      215.18      240.56     22.50 o 
   6  -6   5       64.79       70.52      8.79 o 
   7  -6   5       57.31       45.36      7.86 o 
   8  -6   5        0.28        1.59      4.78 o 
  -7  -5   5       47.84       41.61     11.72 o 
  -6  -5   5      104.33      109.11     10.69 o 
  -5  -5   5       43.71       38.41      7.31 o 
  -4  -5   5      673.73      656.59     20.95 o 
  -3  -5   5        1.76        2.34      3.39 o 
  -2  -5   5      164.38      157.10      8.61 o 
  -1  -5   5      548.33      538.86     13.54 o 
   0  -5   5      880.04      873.28     28.74 o 
   1  -5   5      472.78      484.59     12.67 o 
   2  -5   5      159.81      142.31      6.85 o 
   3  -5   5      125.83      119.86      6.44 o 
   4  -5   5      175.47      176.21      7.58 o 
   5  -5   5      166.10      162.28     10.30 o 
   6  -5   5       12.07        8.72      4.25 o 
   7  -5   5        5.10        6.31      3.95 o 
   8  -5   5      139.88      146.78     16.19 o 
  -7  -4   5        2.49       -9.98      6.65 o 
  -6  -4   5      142.08      148.87     12.68 o 
  -5  -4   5      220.44      231.66     10.46 o 
  -4  -4   5      301.03      298.85     13.43 o 
  -3  -4   5      819.84      802.70     17.44 o 
  -2  -4   5     1328.65     1376.96     23.30 o 
  -1  -4   5      886.46      921.43     19.78 o 
   0  -4   5      144.60      118.69      6.10 o 
   1  -4   5      272.02      281.53      8.56 o 
   2  -4   5      212.59      201.38      7.34 o 
   3  -4   5        5.39        6.78      2.28 o 
   4  -4   5      118.21      129.15     10.49 o 
   5  -4   5      319.48      316.97     13.27 o 
   6  -4   5        5.38        9.20      4.36 o 
   7  -4   5        6.62       10.11      4.43 o 
   8  -4   5       59.07       56.83      8.53 o 
   9  -4   5       19.99       14.83      6.08 o 
  -6  -3   5       10.59        5.03      4.87 o 
  -5  -3   5      103.28      106.69      7.69 o 
  -4  -3   5       22.54       20.16      4.24 o 
  -3  -3   5      358.13      389.79     11.06 o 
  -2  -3   5      799.98      830.25     16.29 o 
  -1  -3   5      464.30      520.60     11.89 o 
   0  -3   5      501.37      568.80     11.83 o 
   1  -3   5     1079.98     1083.36     17.52 o 
   2  -3   5      156.19      153.46      6.03 o 
   3  -3   5      476.64      464.30     10.81 o 
   4  -3   5      104.67       93.03      6.47 o 
   5  -3   5      253.63      238.81      8.02 o 
   6  -3   5      147.23      148.25      9.67 o 
   7  -3   5       10.30       14.92      4.87 o 
   8  -3   5      130.06      126.99     20.54 o 
   9  -3   5      167.65      200.50     19.70 o 
  -7  -2   5      146.50      121.66     17.75 o 
  -6  -2   5        0.49       -6.09      4.06 o 
  -5  -2   5       40.85       37.48      4.92 o 
  -4  -2   5       95.55       97.76      6.54 o 
  -3  -2   5      249.46      259.41      8.50 o 
  -2  -2   5       83.30       80.46      5.01 o 
  -1  -2   5        6.43        5.93      3.53 o 
   0  -2   5     1445.47     1647.24     23.08 o 
   1  -2   5     1264.50     1334.03     25.35 o 
   2  -2   5       34.65       28.13      3.06 o 
   3  -2   5      548.75      508.97     13.87 o 
   4  -2   5     1426.44     1525.35     23.13 o 
   5  -2   5     1196.79     1242.12     20.69 o 
   6  -2   5      985.04      933.25     33.70 o 
   7  -2   5      411.10      405.19     15.69 o 
   8  -2   5        1.57        0.49      3.75 o 
   9  -2   5       21.45       29.92      9.74 o 
  -7  -1   5       16.73        3.54      8.63 o 
  -6  -1   5       30.58       26.75      6.03 o 
  -5  -1   5      219.71      186.16     21.69 o 
  -4  -1   5     2457.53     2448.87     33.97 o 
  -3  -1   5      792.89      795.91     14.82 o 
  -2  -1   5      163.03      140.39      5.65 o 
  -1  -1   5      161.19      168.68      5.49 o 
   0  -1   5      108.86      134.50      4.69 o 
   1  -1   5     1638.29     1509.13     20.78 o 
   2  -1   5      536.91      513.68     13.33 o 
   3  -1   5       32.01       43.65      3.65 o 
   4  -1   5      301.72      275.58      7.95 o 
   5  -1   5     2109.43     2082.19     29.53 o 
   6  -1   5      700.66      691.48     18.94 o 
   7  -1   5       18.25       16.02      4.66 o 
   8  -1   5        0.94        1.02      4.98 o 
   9  -1   5       62.83       65.22     13.11 o 
  -7   0   5        1.69        2.55      8.07 o 
  -6   0   5       53.02       54.80     11.15 o 
  -5   0   5      109.75      115.40      8.18 o 
  -4   0   5      674.61      666.70     16.63 o 
  -3   0   5      148.08      155.46      6.12 o 
  -2   0   5      816.07      845.01     13.92 o 
  -1   0   5      104.64       83.20      4.22 o 
   0   0   5      984.38      930.49     13.16 o 
   1   0   5     1290.35     1321.83     18.51 o 
   2   0   5       62.53       47.67      4.79 o 
   3   0   5      690.39      648.44     11.91 o 
   4   0   5     3736.20     4184.35     50.14 o 
   5   0   5       70.82       77.45      4.94 o 
   6   0   5       10.38       11.84      2.76 o 
   7   0   5       31.56       28.19      5.21 o 
   8   0   5        4.11        2.66      5.12 o 
   9   0   5       87.10       83.39     14.32 o 
  10   0   5        9.55        5.10      7.70 o 
  -7   1   5      126.34      169.50     19.33 o 
  -6   1   5      195.55      215.08     17.24 o 
  -5   1   5       22.82       17.63      4.30 o 
  -4   1   5      218.98      221.72      7.58 o 
  -3   1   5      608.81      590.99     14.42 o 
  -2   1   5     1724.60     1728.53     23.50 o 
  -1   1   5        1.52        2.99      1.18 o 
   0   1   5      621.05      609.18     14.25 o 
   1   1   5      732.23      755.46     15.07 o 
   2   1   5      111.64      109.79      4.50 o 
   3   1   5       75.55       78.74      5.05 o 
   4   1   5     5293.27     5818.20     66.53 o 
   5   1   5       18.24       27.22      3.19 o 
   6   1   5        1.79        3.05      2.07 o 
   7   1   5        1.35       -1.25      4.25 o 
   8   1   5       22.98       19.42      7.59 o 
   9   1   5       96.64      109.46     16.47 o 
  10   1   5        4.19       11.83      7.93 o 
  -7   2   5       82.26       50.16     11.97 o 
  -6   2   5      149.38      153.03     17.10 o 
  -5   2   5       80.61       77.96     11.63 o 
  -4   2   5      378.15      376.40      9.87 o 
  -3   2   5      317.72      301.14      8.11 o 
  -2   2   5      564.33      525.80     10.16 o 
  -1   2   5       20.12       37.46      2.31 o 
   0   2   5        3.63        7.05      2.48 o 
   1   2   5        6.58        8.54      2.31 o 
   2   2   5      182.06      196.26      5.76 o 
   3   2   5        8.17        7.17      2.05 o 
   4   2   5      335.68      327.17      7.90 o 
   5   2   5      546.32      601.71     11.81 o 
   6   2   5       13.14       14.72      3.74 o 
   7   2   5        1.96        4.05      3.24 o 
   8   2   5      341.23      358.06     22.39 o 
   9   2   5      252.44      236.48     19.65 o 
  10   2   5       59.86       61.20     14.07 o 
  -7   3   5       88.27       69.21     14.10 o 
  -6   3   5       70.06       94.94     14.38 o 
  -5   3   5       35.05       23.52      7.98 o 
  -4   3   5      103.66      110.52      7.70 o 
  -3   3   5        0.18       -1.24      1.89 o 
  -2   3   5        7.62        5.55      1.58 o 
  -1   3   5       17.84       15.20      2.03 o 
   0   3   5      820.85      912.31     18.92 o 
   1   3   5       21.13       16.58      2.06 o 
   2   3   5      116.58      128.64      4.54 o 
   3   3   5      354.70      306.48      8.90 o 
   4   3   5      256.44      228.79      7.75 o 
   5   3   5      328.71      336.42     12.16 o 
   6   3   5      286.23      281.61     11.83 o 
   7   3   5       25.25       24.62      5.02 o 
   8   3   5      241.55      236.59     18.63 o 
   9   3   5       53.13       61.17     12.37 o 
  -7   4   5       54.04       72.72     14.30 o 
  -6   4   5       19.44       28.22      9.23 o 
  -5   4   5       24.95       21.00      7.61 o 
  -4   4   5      517.94      426.73     22.31 o 
  -3   4   5       16.83       21.43      3.11 o 
  -2   4   5      318.53      322.11     15.07 o 
  -1   4   5      354.07      354.22      8.35 o 
   0   4   5      224.44      236.82      6.85 o 
   1   4   5      633.36      608.56     11.63 o 
   2   4   5      160.95      144.34      5.00 o 
   3   4   5      920.44      909.55     24.78 o 
   4   4   5     1312.37     1365.39     27.57 o 
   5   4   5      402.49      394.50     13.66 o 
   6   4   5      124.01      119.72      8.53 o 
   7   4   5        2.08       -2.22      2.99 o 
   8   4   5       97.78       76.68     12.88 o 
   9   4   5        2.80        1.16      6.51 o 
  -6   5   5       67.60       70.74     13.39 o 
  -5   5   5      144.50      147.79     17.13 o 
  -4   5   5      243.91      239.73     17.69 o 
  -3   5   5      394.67      375.41     19.36 o 
  -2   5   5      292.13      287.11      8.47 o 
  -1   5   5      967.80      951.09     16.37 o 
   0   5   5      167.13      157.16      5.65 o 
   1   5   5      262.34      246.50      7.12 o 
   2   5   5      253.93      258.88      8.73 o 
   3   5   5     2480.29     2552.68     32.05 o 
   4   5   5      116.09       83.07      7.23 o 
   5   5   5       73.45       69.36      7.25 o 
   6   5   5        1.15        2.04      3.57 o 
   7   5   5       25.29       33.17      8.36 o 
   8   5   5        1.21        0.25      6.03 o 
   9   5   5       41.14       35.95     11.52 o 
  -6   6   5      120.41      170.63     20.27 o 
  -5   6   5      149.12      185.41     17.55 o 
  -4   6   5      462.24      439.47     24.17 o 
  -3   6   5      443.77      456.28     23.01 o 
  -2   6   5      408.52      409.65     10.79 o 
  -1   6   5        0.47        3.49      2.17 o 
   0   6   5      419.93      429.77     10.23 o 
   1   6   5      157.97      168.53      8.93 o 
   2   6   5        1.95        1.47      2.04 o 
   3   6   5        5.84        5.55      3.24 o 
   4   6   5       44.64       43.15      6.81 o 
   5   6   5      110.67      114.96      9.18 o 
   6   6   5       24.80       26.31      5.58 o 
   7   6   5        1.00        0.69      4.03 o 
   8   6   5       12.05        2.16      4.86 o 
   9   6   5       38.88       37.85     11.46 o 
  -5   7   5      224.32      289.78     21.60 o 
  -4   7   5      249.34      241.01     18.46 o 
  -3   7   5       96.49       96.61     13.47 o 
  -2   7   5       21.10       17.10      3.30 o 
  -1   7   5      347.95      333.51      9.91 o 
   0   7   5      110.43      106.47     10.43 o 
   1   7   5        2.85        4.19      2.48 o 
   2   7   5      324.74      319.21      9.08 o 
   3   7   5       98.19       84.87      7.81 o 
   4   7   5       66.85       65.76      7.32 o 
   5   7   5       93.66      109.74     16.73 o 
   6   7   5      612.05      639.47     21.11 o 
   7   7   5       14.17        9.77      7.39 o 
   8   7   5       52.71       54.60     14.92 o 
  -5   8   5       11.34       10.13      6.71 o 
  -4   8   5      101.40      152.94     17.86 o 
  -3   8   5       47.24       58.94     10.87 o 
  -2   8   5       24.90       41.64      8.38 o 
  -1   8   5       21.00       21.93      3.64 o 
   0   8   5      204.24      195.86      7.79 o 
   1   8   5      125.46      118.64     10.98 o 
   2   8   5      421.82      405.72     14.89 o 
   3   8   5      213.67      223.31     11.52 o 
   4   8   5      231.00      252.13     12.76 o 
   5   8   5      191.51      197.74     12.07 o 
   6   8   5      247.80      279.45     14.76 o 
   7   8   5      469.48      470.68     28.38 o 
   8   8   5       23.62       16.76      7.00 o 
  -4   9   5       35.65       61.88     11.41 o 
  -3   9   5        0.10       17.52      6.68 o 
  -2   9   5        1.01       12.00      6.09 o 
  -1   9   5       40.88       40.58      4.97 o 
   0   9   5      176.11      182.99      8.00 o 
   1   9   5       80.57       89.80      8.45 o 
   2   9   5      488.65      464.08     29.37 o 
   3   9   5       34.83       33.29      6.39 o 
   4   9   5      363.32      390.08     16.56 o 
   5   9   5       95.24       95.02     10.00 o 
   6   9   5      145.90      113.20     15.91 o 
   7   9   5      120.43      118.39     12.54 o 
  -3  10   5       56.07       90.61     13.22 o 
  -2  10   5      103.46      104.14     13.02 o 
  -1  10   5       63.61       83.36     11.24 o 
   0  10   5       25.93       31.11      7.44 o 
   1  10   5        5.25        6.91      4.57 o 
   2  10   5       85.25       82.47      8.85 o 
   3  10   5       15.86       28.60      6.74 o 
   4  10   5      111.54      109.89     14.59 o 
   5  10   5       11.11        4.64      8.15 o 
   6  10   5        0.56       -4.29      5.20 o 
  -2  11   5       78.49      158.46     14.15 o 
  -1  11   5       12.53       40.45      7.47 o 
   0  11   5       17.55       32.07      8.21 o 
   1  11   5        0.13        7.70      6.37 o 
   2  11   5        0.42        5.46      6.43 o 
   3  11   5        0.15       -0.20      6.68 o 
   4  11   5       10.52        9.73      6.07 o 
   5  11   5        7.64        6.45      6.34 o 
   1  12   5       26.62       33.59      7.39 o 
   2  12   5        7.46        6.33      5.59 o 
   3  12   5        5.99        1.14      5.62 o 
  -1 -11   6      148.31      213.77     38.35 o 
   0 -11   6      109.52      142.28     10.66 o 
   1 -11   6        1.54       20.27     14.66 o 
   2 -11   6       56.97       61.49      7.55 o 
  -3 -10   6        0.13        0.03      6.13 o 
  -2 -10   6       36.73       54.37      6.74 o 
  -1 -10   6        0.03        5.37      7.94 o 
   0 -10   6        0.71        5.13      6.41 o 
   1 -10   6       25.34       26.89     10.96 o 
   2 -10   6       95.91       98.95     11.85 o 
   3 -10   6        8.95       10.56      7.16 o 
   4 -10   6        0.97        7.81      5.04 o 
  -4  -9   6       15.70       12.26      9.41 o 
  -3  -9   6        0.00        1.05      4.91 o 
  -2  -9   6      203.92      236.08     13.51 o 
  -1  -9   6        0.04        3.61      4.04 o 
   0  -9   6       45.66       50.97      8.66 o 
   1  -9   6      136.84      147.80      9.61 o 
   2  -9   6      371.88      383.43     13.99 o 
   3  -9   6      103.43      113.05      8.94 o 
   4  -9   6      100.64       85.80     10.23 o 
   5  -9   6        1.67        2.80      4.77 o 
   6  -9   6      244.03      253.91     25.32 o 
  -5  -8   6      105.83      123.11     12.96 o 
  -4  -8   6       27.41       30.98      7.60 o 
  -3  -8   6      143.23      160.02     10.86 o 
  -2  -8   6      234.61      250.58     11.38 o 
  -1  -8   6       62.26       70.72      7.16 o 
   0  -8   6        0.58        2.17      4.62 o 
   1  -8   6      211.37      217.15      9.97 o 
   2  -8   6      764.45      795.24     19.58 o 
   3  -8   6      381.43      367.33     12.99 o 
   4  -8   6      279.27      279.84     14.55 o 
   5  -8   6      233.91      242.75     20.00 o 
   6  -8   6        0.40        5.73      4.94 o 
   7  -8   6       75.19       61.93      9.86 o 
  -5  -7   6      222.63      240.45     14.81 o 
  -4  -7   6      152.08      138.52     10.36 o 
  -3  -7   6      275.14      281.40     12.27 o 
  -2  -7   6      395.07      399.30     13.61 o 
  -1  -7   6       85.45       83.49      7.17 o 
   0  -7   6      440.88      420.26     13.01 o 
   1  -7   6      360.60      356.47     13.76 o 
   2  -7   6     1220.87     1238.47     24.12 o 
   3  -7   6      408.16      423.68     13.28 o 
   4  -7   6       67.61       60.99      8.11 o 
   5  -7   6        7.73        9.34      5.02 o 
   6  -7   6       23.19       22.25      6.10 o 
   7  -7   6        2.57       -3.15      4.03 o 
  -6  -6   6       64.90       66.49     14.07 o 
  -5  -6   6      255.97      239.28     18.61 o 
  -4  -6   6       60.50       84.78      8.21 o 
  -3  -6   6      841.14      777.97     19.09 o 
  -2  -6   6      386.49      387.61     13.02 o 
  -1  -6   6      246.27      241.71      9.96 o 
   0  -6   6       65.07       67.41      8.60 o 
   1  -6   6        7.46        5.66      2.95 o 
   2  -6   6       70.10       83.66      6.66 o 
   3  -6   6       73.71       89.86      7.02 o 
   4  -6   6      162.63      161.79      8.10 o 
   5  -6   6      258.13      235.55     12.80 o 
   6  -6   6        5.88       12.01     11.28 o 
   7  -6   6        1.40        7.89      6.78 o 
   8  -6   6      104.30      101.89     11.65 o 
  -6  -5   6      142.49      202.82     19.25 o 
  -5  -5   6      134.76      130.39      9.99 o 
  -4  -5   6      164.17      176.78      9.89 o 
  -3  -5   6      269.24      287.28     11.53 o 
  -2  -5   6      167.21      171.81      8.95 o 
  -1  -5   6      424.35      450.23     12.93 o 
   0  -5   6       77.58       93.37      6.45 o 
   1  -5   6      135.64      119.07      6.65 o 
   2  -5   6      486.40      480.63     12.57 o 
   3  -5   6      473.76      457.87     12.47 o 
   4  -5   6       41.54       35.11      4.55 o 
   5  -5   6     1049.19     1104.65     37.82 o 
   6  -5   6      175.02      176.32     28.24 o 
   7  -5   6       63.20       49.40      7.78 o 
   8  -5   6        5.56        2.64      4.62 o 
  -6  -4   6       91.15       98.53     20.37 o 
  -5  -4   6       46.51       45.54      6.63 o 
  -4  -4   6        0.25       -2.17      3.30 o 
  -3  -4   6      108.28      118.84      7.98 o 
  -2  -4   6       93.19       86.31      7.01 o 
  -1  -4   6       27.94       48.82      5.26 o 
   0  -4   6      114.09      106.44      6.03 o 
   1  -4   6       93.82       86.78      5.62 o 
   2  -4   6       85.36       81.18      5.18 o 
   3  -4   6      432.64      418.12     11.26 o 
   4  -4   6      370.07      353.52     10.44 o 
   5  -4   6     1404.24     1383.13     23.93 o 
   6  -4   6      395.26      394.01     15.80 o 
   7  -4   6      123.45      139.02     11.86 o 
   8  -4   6      117.78      121.30     11.98 o 
   9  -4   6       11.36       20.41      6.33 o 
  -6  -3   6      185.95      175.11     19.98 o 
  -5  -3   6        0.87       -5.57      4.40 o 
  -4  -3   6       41.59       32.96      6.71 o 
  -3  -3   6       25.25       26.67      4.46 o 
  -2  -3   6      221.11      222.04      8.62 o 
  -1  -3   6       85.73       76.16      5.60 o 
   0  -3   6      359.26      343.64      9.53 o 
   1  -3   6      204.72      182.03      9.48 o 
   2  -3   6       33.64       32.26      3.79 o 
   3  -3   6      645.41      646.91     16.14 o 
   4  -3   6      903.86      869.80     16.92 o 
   5  -3   6      399.82      387.25     10.94 o 
   6  -3   6      583.05      597.42     19.02 o 
   7  -3   6       85.44       84.04      8.98 o 
   8  -3   6       28.39       30.08      6.44 o 
  -7  -2   6        8.09      -15.84     10.56 o 
  -6  -2   6        2.56       -8.32      8.61 o 
  -5  -2   6        0.30       -2.58      3.93 o 
  -4  -2   6      473.88      456.31     12.41 o 
  -3  -2   6     1365.66     1422.10     23.21 o 
  -2  -2   6     1127.47     1145.43     19.43 o 
  -1  -2   6      538.45      515.91     11.63 o 
   0  -2   6     1312.69     1370.03     20.86 o 
   1  -2   6        9.66       21.82      2.88 o 
   2  -2   6     1278.74     1260.74     19.68 o 
   3  -2   6      129.45      112.17      5.47 o 
   4  -2   6      721.93      735.08     14.78 o 
   5  -2   6      255.61      260.27      8.71 o 
   6  -2   6        3.94        1.83      3.11 o 
   7  -2   6        2.21        7.98      3.95 o 
   8  -2   6       12.65       17.19      6.43 o 
   9  -2   6        0.17        0.45      5.49 o 
  -7  -1   6       67.10       79.40     15.80 o 
  -6  -1   6       14.44       13.30      9.45 o 
  -5  -1   6      266.63      236.48     52.86 o 
  -4  -1   6       61.97       65.04      5.51 o 
  -3  -1   6     4545.41     4605.97     56.25 o 
  -2  -1   6      805.00      845.34     15.88 o 
  -1  -1   6      285.74      311.48      8.37 o 
   0  -1   6     1298.98     1316.59     19.29 o 
   1  -1   6      505.03      513.04     12.13 o 
   2  -1   6       59.41       63.30      4.08 o 
   3  -1   6       10.41        7.09      2.23 o 
   4  -1   6      226.88      230.19      7.66 o 
   5  -1   6       71.31       76.85      5.44 o 
   6  -1   6       85.67       76.78      5.51 o 
   7  -1   6      190.44      195.05     10.72 o 
   8  -1   6      293.82      311.55     21.85 o 
   9  -1   6      164.95      128.29     17.66 o 
  -7   0   6      349.07      377.11     25.39 o 
  -6   0   6       79.33       88.20     13.79 o 
  -5   0   6      103.83      110.57     14.10 o 
  -4   0   6      238.30      237.29     32.50 o 
  -3   0   6        0.38        5.47      3.68 o 
  -2   0   6     1677.54     1701.36     23.89 o 
  -1   0   6      195.08      189.99      5.41 o 
   0   0   6      851.06      906.38     13.50 o 
   1   0   6        0.10        0.15      1.18 o 
   2   0   6       24.05       24.31      2.85 o 
   3   0   6      936.62      937.60     43.08 o 
   4   0   6      396.83      467.74     10.76 o 
   5   0   6      952.90      980.01     17.61 o 
   6   0   6      377.40      385.63     10.67 o 
   7   0   6      195.74      178.93     15.12 o 
   8   0   6      154.98      148.44     15.12 o 
   9   0   6      104.57       96.24     15.20 o 
  -7   1   6      598.34      656.53     32.64 o 
  -6   1   6       16.67       21.34      9.43 o 
  -5   1   6       12.59       12.62      7.27 o 
  -4   1   6       54.04       38.51      5.55 o 
  -3   1   6       25.77       27.12      7.13 o 
  -2   1   6      501.14      524.16     10.30 o 
  -1   1   6       20.63       12.54      3.07 o 
   0   1   6      178.16      192.78      8.40 o 
   1   1   6       47.80       48.47      2.58 o 
   2   1   6       62.64       52.96      3.49 o 
   3   1   6     1168.02     1146.45     31.75 o 
   4   1   6     3609.59     3794.14     46.36 o 
   5   1   6        2.39        3.28      2.10 o 
   6   1   6      720.53      712.30     14.74 o 
   7   1   6      592.00      596.79     18.13 o 
   8   1   6      428.55      430.58     24.74 o 
   9   1   6       92.18      111.02     16.50 o 
  10   1   6        7.20        9.23      7.61 o 
  -7   2   6        5.52        2.60      8.63 o 
  -6   2   6       19.37        9.79      8.04 o 
  -5   2   6        2.14       -0.25      5.55 o 
  -4   2   6       33.59       27.32      7.76 o 
  -3   2   6        0.42        1.94      2.43 o 
  -2   2   6       22.65       15.61      3.53 o 
  -1   2   6      916.00      957.40     20.96 o 
   0   2   6      187.80      186.63      8.25 o 
   1   2   6     2612.00     2780.89     33.35 o 
   2   2   6     1317.99     1313.10     18.74 o 
   3   2   6     1467.90     1414.82     33.66 o 
   4   2   6      246.57      250.60      7.50 o 
   5   2   6      238.43      235.90      7.31 o 
   6   2   6      578.20      604.12     17.89 o 
   7   2   6      671.81      658.43     19.64 o 
   8   2   6       62.62       68.70     11.97 o 
   9   2   6        3.11        1.05      5.43 o 
  -6   3   6        1.05       12.62      7.90 o 
  -5   3   6       41.63       38.98      9.82 o 
  -4   3   6        0.48       11.07      6.23 o 
  -3   3   6       43.62       49.75      5.96 o 
  -2   3   6      349.14      349.32     12.32 o 
  -1   3   6      206.67      185.97      5.67 o 
   0   3   6     1039.28     1001.86     34.36 o 
   1   3   6     1585.15     1668.07     22.31 o 
   2   3   6      134.32      121.62      4.78 o 
   3   3   6      353.48      279.77     17.06 o 
   4   3   6      197.95      183.15      8.48 o 
   5   3   6      248.45      244.97     10.48 o 
   6   3   6       92.85       85.10      8.05 o 
   7   3   6        3.29        3.02      3.36 o 
   8   3   6       90.87       78.67     12.85 o 
   9   3   6      193.40      197.30     18.48 o 
  -6   4   6      112.68      130.30     17.81 o 
  -5   4   6      202.76      184.34     16.67 o 
  -4   4   6      289.37      337.28     20.89 o 
  -3   4   6       51.70       60.21      6.45 o 
  -2   4   6      248.35      237.81     15.06 o 
  -1   4   6      154.67      149.80     14.08 o 
   0   4   6        0.39       -0.44      2.08 o 
   1   4   6       12.96       18.69      2.47 o 
   2   4   6        0.42        1.28      1.77 o 
   3   4   6      264.67      264.70     14.75 o 
   4   4   6      167.49      162.31      8.37 o 
   5   4   6       14.77        7.14      3.31 o 
   6   4   6       25.80       23.94      5.03 o 
   7   4   6       69.77       72.17      7.93 o 
   8   4   6       23.49       27.99      6.03 o 
   9   4   6      345.31      352.17     24.03 o 
  -6   5   6      232.00      244.88     21.26 o 
  -5   5   6      237.77      231.78     18.88 o 
  -4   5   6      297.66      265.46     18.65 o 
  -3   5   6       42.68       21.15      7.16 o 
  -2   5   6      318.91      319.73     18.31 o 
  -1   5   6       44.38       47.74      5.72 o 
   0   5   6      130.82      129.18      7.54 o 
   1   5   6      303.17      314.62     13.05 o 
   2   5   6       26.25       22.43      3.05 o 
   3   5   6       32.53       31.94      3.49 o 
   4   5   6        1.37        0.24      2.73 o 
   5   5   6      181.78      165.22      9.67 o 
   6   5   6       30.84       31.42      5.65 o 
   7   5   6       87.16       92.94      9.37 o 
   8   5   6      159.57      153.72     15.61 o 
   9   5   6      155.60      155.15     19.19 o 
  -5   6   6        5.60       11.18      7.78 o 
  -4   6   6        7.46        4.13      6.34 o 
  -3   6   6        0.28        7.95      5.72 o 
  -2   6   6       64.89       68.28      8.42 o 
  -1   6   6      198.24      204.31     10.23 o 
   0   6   6       70.39       77.12      8.58 o 
   1   6   6      107.36      104.81      5.53 o 
   2   6   6      308.18      298.32      8.53 o 
   3   6   6      478.82      487.22     15.08 o 
   4   6   6      520.19      522.98     29.01 o 
   5   6   6        0.49        2.90      3.42 o 
   6   6   6      205.75      222.80     14.27 o 
   7   6   6        4.63        0.31      3.94 o 
   8   6   6       41.31       38.24      8.83 o 
   9   6   6       27.99       32.47     11.66 o 
  -5   7   6       10.25       23.55      9.51 o 
  -4   7   6       20.37       26.58      9.00 o 
  -3   7   6       61.01       49.06     10.59 o 
  -2   7   6        6.46        4.95      3.58 o 
  -1   7   6       29.40       31.71      5.42 o 
   0   7   6     1367.90     1341.99     27.91 o 
   1   7   6     1469.87     1492.65     23.54 o 
   2   7   6      424.92      393.75     21.65 o 
   3   7   6      345.11      366.17     13.88 o 
   4   7   6      129.43      118.81     14.07 o 
   5   7   6       99.96       95.64      9.15 o 
   6   7   6      155.96      154.55     11.07 o 
   7   7   6        2.24        0.30      4.25 o 
   8   7   6       10.82        5.60      8.01 o 
  -4   8   6      151.62      179.18     17.52 o 
  -3   8   6       77.41       62.64     11.80 o 
  -2   8   6       24.55       34.36      9.11 o 
  -1   8   6      104.57      120.04      9.21 o 
   0   8   6       26.60       21.57      4.76 o 
   1   8   6       49.41       36.52      9.69 o 
   2   8   6      115.98      146.30      9.48 o 
   3   8   6       36.97       47.55      6.81 o 
   4   8   6       19.60       14.99      5.08 o 
   5   8   6       19.94       20.87      5.74 o 
   6   8   6      137.89      125.11     11.31 o 
   7   8   6       36.44       22.81      6.67 o 
   8   8   6      229.25      224.60     15.32 o 
  -4   9   6        4.35       21.99      8.63 o 
  -3   9   6      230.09      253.18     19.42 o 
  -2   9   6      232.05      267.19     18.88 o 
  -1   9   6      196.06      208.68     11.55 o 
   0   9   6        2.60        3.91      3.49 o 
   1   9   6        1.42       -0.10      3.21 o 
   2   9   6        1.73        1.61      3.98 o 
   3   9   6       63.91       71.34      8.49 o 
   4   9   6       76.53       63.25      8.35 o 
   5   9   6        0.02       -4.21      3.91 o 
   6   9   6       49.18       35.32      7.39 o 
  -3  10   6       59.56       74.79     12.54 o 
  -2  10   6        4.31       20.69      7.02 o 
  -1  10   6        0.57       22.45      6.45 o 
   0  10   6        2.10        5.77      6.62 o 
   1  10   6        0.68        5.21      6.28 o 
   2  10   6       30.03       33.80      6.42 o 
   3  10   6        0.10       -3.94      3.60 o 
   4  10   6        2.13       -4.01      5.00 o 
   5  10   6       37.50       22.45      6.81 o 
   6  10   6       17.04       17.86     10.36 o 
   0  11   6        4.91       -0.99      5.94 o 
   1  11   6        1.42       -2.15      5.41 o 
   2  11   6       14.30       19.62      8.72 o 
   3  11   6        0.22       -3.06      5.36 o 
   4  11   6       39.25       36.49     10.87 o 
   5  11   6       81.85       51.26     12.82 o 
  -2 -10   7        2.14       14.94     10.58 o 
  -1 -10   7       26.39       35.14     10.16 o 
   0 -10   7        9.97       13.13      4.74 o 
   1 -10   7       75.69       75.80     10.19 o 
   2 -10   7       63.92       74.86      8.14 o 
   3 -10   7       35.66       53.20      8.78 o 
   4 -10   7       35.46       39.06      8.10 o 
  -3  -9   7      108.53       90.93     11.06 o 
  -2  -9   7        1.25        9.52      6.35 o 
  -1  -9   7      436.59      493.82     22.95 o 
   0  -9   7        5.02       13.51      4.59 o 
   1  -9   7       47.66       42.71      6.27 o 
   2  -9   7        3.15        7.37      4.12 o 
   3  -9   7        0.56        2.11      3.42 o 
   4  -9   7       52.74       43.39      7.82 o 
   5  -9   7       34.50       35.74      7.74 o 
  -4  -8   7       48.34       39.52      8.42 o 
  -3  -8   7      252.55      261.97     12.65 o 
  -2  -8   7      264.10      283.11     12.39 o 
  -1  -8   7       89.05       94.88      8.33 o 
   0  -8   7        4.19       -1.25      3.40 o 
   1  -8   7        1.22        4.28      3.63 o 
   2  -8   7        0.15       -2.49      3.52 o 
   3  -8   7        5.51        6.81      3.67 o 
   4  -8   7        1.22        3.52      4.48 o 
   5  -8   7        0.37        5.59      5.49 o 
   6  -8   7       89.58       72.61     10.18 o 
  -5  -7   7      342.89      452.86     30.68 o 
  -4  -7   7       27.56       37.85      7.15 o 
  -3  -7   7       89.14       90.46     10.17 o 
  -2  -7   7      133.73      133.97      9.66 o 
  -1  -7   7       49.88       47.62      6.30 o 
   0  -7   7       32.27       34.68      7.25 o 
   1  -7   7      193.72      189.72      9.29 o 
   2  -7   7      558.80      551.41     15.51 o 
   3  -7   7       35.48       40.68      5.57 o 
   4  -7   7       85.12       84.39      7.40 o 
   5  -7   7       19.28       21.03      5.90 o 
   6  -7   7        8.01        9.90      4.78 o 
   7  -7   7        9.90        8.36      8.36 o 
  -5  -6   7        4.11      -11.07     21.80 o 
  -4  -6   7        4.01       -0.13      7.78 o 
  -3  -6   7      146.88      133.59      9.82 o 
  -2  -6   7      100.47       82.89      7.69 o 
  -1  -6   7      206.08      185.42      9.30 o 
   0  -6   7        1.65        5.74      3.43 o 
   1  -6   7       72.56       76.97      6.68 o 
   2  -6   7       30.85       27.03      4.68 o 
   3  -6   7      666.01      642.54     16.12 o 
   4  -6   7      283.45      267.64     10.57 o 
   5  -6   7      172.75      162.93     19.83 o 
   6  -6   7       21.41       22.39      5.79 o 
   7  -6   7       63.15       76.78     10.10 o 
   8  -6   7        8.27        4.34      5.13 o 
  -6  -5   7       17.98       13.90      9.23 o 
  -5  -5   7      199.93      206.72     15.66 o 
  -4  -5   7      304.90      302.30     12.93 o 
  -3  -5   7       22.76       29.69      7.65 o 
  -2  -5   7      136.66      117.58      8.12 o 
  -1  -5   7       51.13       44.10      6.67 o 
   0  -5   7      129.77      122.52      7.12 o 
   1  -5   7       96.42      102.50      6.88 o 
   2  -5   7      694.75      693.50     17.48 o 
   3  -5   7      416.69      401.01     12.07 o 
   4  -5   7      400.28      396.52     12.14 o 
   5  -5   7      132.02      123.93     10.70 o 
   6  -5   7      125.38      130.87     11.57 o 
   7  -5   7       80.13       67.41      8.91 o 
   8  -5   7       16.22       13.35      5.43 o 
  -6  -4   7       72.14       61.71     20.18 o 
  -5  -4   7      179.12      156.77     19.56 o 
  -4  -4   7      155.01      160.07     12.89 o 
  -3  -4   7      266.42      267.97     11.22 o 
  -2  -4   7      569.29      564.09     22.53 o 
  -1  -4   7      642.73      661.04     15.64 o 
   0  -4   7     1002.74     1045.87     19.62 o 
   1  -4   7       99.21       87.00     11.76 o 
   2  -4   7        1.29        0.36      2.14 o 
   3  -4   7       49.50       58.74      5.42 o 
   4  -4   7        6.99        5.97      2.74 o 
   5  -4   7      349.77      331.30     10.91 o 
   6  -4   7        8.46        3.65      3.74 o 
   7  -4   7       48.17       44.89      7.42 o 
   8  -4   7       11.20       17.36      8.03 o 
   9  -4   7        0.32        1.84      4.43 o 
  -6  -3   7       27.05       -1.50     13.33 o 
  -5  -3   7      140.20      140.90     12.77 o 
  -4  -3   7      269.41      255.73     14.43 o 
  -3  -3   7      271.62      282.85     10.63 o 
  -2  -3   7      647.11      638.16     15.29 o 
  -1  -3   7      729.81      739.39     17.14 o 
   0  -3   7      104.57       90.10      5.55 o 
   1  -3   7      118.77      101.89     15.31 o 
   2  -3   7      426.43      439.41     11.21 o 
   3  -3   7      201.22      180.93      7.43 o 
   4  -3   7        8.32        5.85      2.47 o 
   5  -3   7       79.68       73.63      5.89 o 
   6  -3   7        4.84        2.67      3.83 o 
   7  -3   7        2.26       -0.57      3.47 o 
   8  -3   7       11.90        7.54      4.63 o 
   9  -3   7       84.78       68.98     13.62 o 
  -6  -2   7        5.52       -6.23     10.70 o 
  -5  -2   7      501.04      518.13     19.29 o 
  -4  -2   7      486.85      499.38     18.21 o 
  -3  -2   7       10.99       14.34      5.16 o 
  -2  -2   7      425.48      442.05     11.71 o 
  -1  -2   7        0.51        1.34      2.23 o 
   0  -2   7        5.84       10.74      5.75 o 
   1  -2   7        1.42        3.75      1.93 o 
   2  -2   7      399.82      377.92     29.95 o 
   3  -2   7      382.73      363.13     10.09 o 
   4  -2   7       56.35       60.76      5.17 o 
   5  -2   7      221.52      228.23      8.57 o 
   6  -2   7      322.89      326.64     10.44 o 
   7  -2   7      379.82      371.64     17.93 o 
   8  -2   7       91.72      108.30     15.40 o 
   9  -2   7      113.05      132.96     18.54 o 
  -6  -1   7       64.54       67.46     14.86 o 
  -5  -1   7      168.63      168.29     18.46 o 
  -4  -1   7        0.43        1.31      3.88 o 
  -3  -1   7       26.16       25.25      5.60 o 
  -2  -1   7     1305.49     1295.54     59.90 o 
  -1  -1   7      202.76      194.24     10.29 o 
   0  -1   7       29.00       37.53      5.90 o 
   1  -1   7       30.78       25.74      2.96 o 
   2  -1   7       12.93        9.19      2.29 o 
   3  -1   7     2051.04     2122.72     37.28 o 
   4  -1   7      197.57      201.15      7.68 o 
   5  -1   7      257.25      229.01      8.35 o 
   6  -1   7      491.28      469.18     13.60 o 
   7  -1   7      363.00      347.87     14.05 o 
   8  -1   7       86.65       75.13     12.82 o 
   9  -1   7       17.84       18.71      8.29 o 
  -6   0   7       36.08       34.56     12.12 o 
  -5   0   7       14.19        9.17      8.29 o 
  -4   0   7       47.13       55.65      7.15 o 
  -3   0   7      316.66      315.97     12.89 o 
  -2   0   7     2101.94     2123.44     48.08 o 
  -1   0   7        0.51        0.23      2.50 o 
   0   0   7       45.31       34.39      5.27 o 
   1   0   7      324.80      327.98     11.46 o 
   2   0   7     1647.40     1670.64     24.83 o 
   3   0   7     2506.09     2504.57     38.77 o 
   4   0   7      435.07      394.14     10.41 o 
   5   0   7        2.13        6.85      2.50 o 
   6   0   7        4.28        7.79      2.82 o 
   7   0   7        3.27       -1.10      4.56 o 
   8   0   7       24.51       19.14      8.04 o 
   9   0   7       15.34       13.96      7.90 o 
  -6   1   7       62.99       45.01     11.97 o 
  -5   1   7       97.75      102.39     14.15 o 
  -4   1   7      111.84       93.02     12.37 o 
  -3   1   7       28.44       32.38      5.44 o 
  -2   1   7      101.60      115.95     16.57 o 
  -1   1   7      587.49      590.34     16.56 o 
   0   1   7      187.71      175.60      8.81 o 
   1   1   7        9.96        2.93      3.09 o 
   2   1   7     1247.33     1167.49     18.10 o 
   3   1   7     1016.44     1003.51     16.89 o 
   4   1   7       49.49       45.90      4.24 o 
   5   1   7      190.74      195.78      9.51 o 
   6   1   7     2486.76     2613.57     46.99 o 
   7   1   7       18.26       28.85      5.36 o 
   8   1   7       58.67       66.35     12.37 o 
   9   1   7       27.74       30.09      9.51 o 
  -6   2   7      180.83      194.02     20.86 o 
  -5   2   7      242.90      215.05     17.61 o 
  -4   2   7      194.60      179.47     15.85 o 
  -3   2   7      515.29      493.19     15.86 o 
  -2   2   7      775.52      760.25     25.04 o 
  -1   2   7      134.15      128.07      8.08 o 
   0   2   7      285.60      280.75     11.06 o 
   1   2   7     1546.85     1827.21     32.81 o 
   2   2   7      142.29      145.60      7.77 o 
   3   2   7       13.53       11.37      2.64 o 
   4   2   7        0.84        4.58      5.87 o 
   5   2   7        7.52       10.29      3.47 o 
   6   2   7        1.65       -3.15      3.30 o 
   7   2   7       14.95       23.43      5.04 o 
   8   2   7      170.48      210.97     17.55 o 
   9   2   7      148.45      142.41     18.12 o 
  -6   3   7       67.42       73.82     14.35 o 
  -5   3   7      334.79      328.48     22.11 o 
  -4   3   7      487.47      421.66     23.33 o 
  -3   3   7      300.67      215.36     56.36 o 
  -2   3   7      462.12      456.02     14.90 o 
  -1   3   7        4.14        1.92      5.18 o 
   0   3   7       42.54       43.94      5.25 o 
   1   3   7      383.89      369.71     18.74 o 
   2   3   7      923.08      996.54     15.75 o 
   3   3   7      125.56      145.47      6.15 o 
   4   3   7        0.38        1.11      2.04 o 
   5   3   7       41.45       36.81      5.14 o 
   6   3   7       99.04      117.74      8.40 o 
   7   3   7       33.39       46.81      6.70 o 
   8   3   7      259.94      267.78     19.73 o 
   9   3   7        3.61        3.65      6.54 o 
  -6   4   7       77.66       74.76     14.78 o 
  -5   4   7       76.68       73.63     13.08 o 
  -4   4   7        0.54       -1.36      6.09 o 
  -3   4   7      199.22      159.74     14.21 o 
  -2   4   7        0.75       -1.45      2.75 o 
  -1   4   7        6.86        3.65      3.03 o 
   0   4   7      182.89      176.43      8.99 o 
   1   4   7      535.96      523.16     14.90 o 
   2   4   7      171.99      172.50      6.15 o 
   3   4   7      248.65      230.36      9.93 o 
   4   4   7      798.25      849.42     22.43 o 
   5   4   7      526.08      566.20     17.23 o 
   6   4   7      188.87      177.90     10.34 o 
   7   4   7       96.41       98.43      9.36 o 
   8   4   7        6.12        5.54      4.18 o 
   9   4   7       38.72       27.15     10.19 o 
  -5   5   7        1.63       -1.02      7.05 o 
  -4   5   7       35.62       34.76      9.60 o 
  -3   5   7        9.74        3.96      6.34 o 
  -2   5   7      140.68      142.43      8.97 o 
  -1   5   7      129.44      120.21      8.58 o 
   0   5   7      342.96      333.64     29.26 o 
   1   5   7      139.34      136.88      8.24 o 
   2   5   7      246.01      256.06      8.11 o 
   3   5   7      838.46      810.99     19.22 o 
   4   5   7      668.20      664.10     18.07 o 
   5   5   7     1641.82     1632.91     34.01 o 
   6   5   7       13.62       11.90      4.38 o 
   7   5   7        8.15       10.70      4.52 o 
   8   5   7        0.16       -1.84      4.02 o 
   9   5   7       31.77       28.34     10.76 o 
  -5   6   7       52.79       34.87     10.76 o 
  -4   6   7      260.87      271.24     20.89 o 
  -3   6   7      140.67      138.70     16.16 o 
  -2   6   7      212.77      221.87     16.47 o 
  -1   6   7       54.51       56.36      6.79 o 
   0   6   7     1029.90     1010.84     24.09 o 
   1   6   7      123.90      118.99      8.02 o 
   2   6   7      209.00      223.62      9.53 o 
   3   6   7      275.91      280.67     11.37 o 
   4   6   7      111.49      102.00      8.48 o 
   5   6   7      388.49      422.75     15.62 o 
   6   6   7       11.11        7.84      4.55 o 
   7   6   7       14.27       13.33      5.44 o 
   8   6   7        3.97       -0.76      5.31 o 
   9   6   7        1.41       -5.60      7.05 o 
  -4   7   7      178.72      164.04     18.60 o 
  -3   7   7      163.76      171.85     15.94 o 
  -2   7   7      198.62      211.99     16.79 o 
  -1   7   7       67.96       75.50      7.81 o 
   0   7   7      219.25      219.84     11.02 o 
   1   7   7      106.68      107.49      8.61 o 
   2   7   7        3.42        8.05      3.87 o 
   3   7   7       42.06       38.02      9.17 o 
   4   7   7       44.26       41.94      7.94 o 
   5   7   7       12.66        9.04      4.52 o 
   6   7   7        0.71        0.87      3.97 o 
   7   7   7      113.16      105.51     10.70 o 
   8   7   7      194.93      193.84     13.36 o 
  -4   8   7       49.18       50.19     11.49 o 
  -3   8   7       37.92       80.17     13.67 o 
  -2   8   7       78.51       74.48     12.60 o 
  -1   8   7        7.93       10.93      5.00 o 
   0   8   7        0.59        1.80      3.53 o 
   1   8   7       42.57       48.41      6.48 o 
   2   8   7      564.20      528.35     27.71 o 
   3   8   7      100.61       90.86      8.66 o 
   4   8   7       16.42       15.89      5.15 o 
   5   8   7       11.61        3.38      4.62 o 
   6   8   7       66.83       65.15      8.81 o 
   7   8   7      218.11      223.28     14.17 o 
  -3   9   7        5.73       12.34      8.21 o 
  -2   9   7       63.44       87.21     13.39 o 
  -1   9   7        0.01        3.24      7.03 o 
   0   9   7       66.94       67.21      7.85 o 
   1   9   7       88.49       85.26     13.33 o 
   2   9   7       53.81       41.87     10.13 o 
   3   9   7      212.91      210.13     12.03 o 
   4   9   7      155.91      157.85     13.49 o 
   5   9   7       38.01       40.87      7.67 o 
   6   9   7       84.26       66.06     10.30 o 
   7   9   7       78.56       67.67     10.00 o 
  -2  10   7       29.57       36.66      9.65 o 
  -1  10   7       64.60       77.53     12.09 o 
   0  10   7        4.42        5.60      6.77 o 
   1  10   7       59.30       70.40     13.05 o 
   2  10   7       82.99       76.77     13.93 o 
   3  10   7      109.88      107.06     16.30 o 
   4  10   7      278.61      289.80     15.32 o 
   5  10   7       12.15        2.73      5.12 o 
   6  10   7       67.73       71.86     10.39 o 
   0  11   7       64.83       93.16     15.34 o 
   1  11   7       18.89       12.60      8.38 o 
   2  11   7       73.99       81.86     14.46 o 
   3  11   7       13.10       12.14      8.32 o 
   4  11   7        8.55        7.98      8.35 o 
   0 -10   8       46.51       63.24      8.28 o 
   1 -10   8       36.85       48.80     10.67 o 
   2 -10   8       25.41       39.75      6.47 o 
   3 -10   8       23.24       33.09     10.03 o 
  -2  -9   8       57.31       74.62      8.24 o 
  -1  -9   8        0.12       10.12      4.71 o 
   0  -9   8        9.70       18.88      4.91 o 
   1  -9   8       15.96       20.62      6.73 o 
   2  -9   8       73.49       77.47      8.38 o 
   3  -9   8      256.86      265.82     12.47 o 
   4  -9   8       62.48       65.67     10.36 o 
   5  -9   8        7.43        5.91      5.21 o 
  -3  -8   8        2.18        9.46      5.24 o 
  -2  -8   8        0.69        4.80      4.18 o 
  -1  -8   8       55.92       68.08      7.60 o 
   0  -8   8      164.46      168.77      9.90 o 
   1  -8   8       35.93       29.39      7.17 o 
   2  -8   8       24.39       12.84      4.28 o 
   3  -8   8      385.16      416.00     14.69 o 
   4  -8   8      858.76      814.19     26.11 o 
   5  -8   8      281.17      295.54     16.15 o 
   6  -8   8      156.28      133.06     13.43 o 
  -4  -7   8        8.04       16.09      7.55 o 
  -3  -7   8       95.62      123.69     13.38 o 
  -2  -7   8      119.75      132.68      9.88 o 
  -1  -7   8      411.87      408.81     14.05 o 
   0  -7   8       58.60       62.55      6.93 o 
   1  -7   8        0.72        0.16      6.50 o 
   2  -7   8       82.91       87.16     10.14 o 
   3  -7   8      321.63      328.13     12.43 o 
   4  -7   8      979.22     1024.67     27.64 o 
   5  -7   8      204.70      197.64     13.26 o 
   6  -7   8       98.59       95.94     11.21 o 
   7  -7   8       49.72       37.54      7.90 o 
  -4  -6   8       97.67       97.28     13.13 o 
  -3  -6   8      296.37      280.48     17.25 o 
  -2  -6   8       39.41       40.27      6.12 o 
  -1  -6   8      454.28      446.47     14.03 o 
   0  -6   8      304.38      312.67     11.64 o 
   1  -6   8      231.63      234.11     13.57 o 
   2  -6   8      385.21      379.38     12.47 o 
   3  -6   8      298.20      298.66     11.36 o 
   4  -6   8      563.35      574.06     15.84 o 
   5  -6   8        7.08        5.14      4.52 o 
   6  -6   8       10.97        5.09      4.64 o 
   7  -6   8       59.24       47.56      8.31 o 
  -5  -5   8      183.76      168.36     18.58 o 
  -4  -5   8      104.09       97.20     22.11 o 
  -3  -5   8      266.30      258.79     16.42 o 
  -2  -5   8        4.50       10.51      4.06 o 
  -1  -5   8      897.43      877.25     19.21 o 
   0  -5   8      382.23      387.48     12.32 o 
   1  -5   8       32.44       39.95      7.05 o 
   2  -5   8        5.92        1.63      4.67 o 
   3  -5   8       16.14        9.50      3.35 o 
   4  -5   8       72.92       70.33      6.74 o 
   5  -5   8       48.29       42.57      5.44 o 
   6  -5   8      111.96      116.43     11.01 o 
   7  -5   8      182.49      160.03     13.41 o 
   8  -5   8       26.00       18.20      6.16 o 
  -5  -4   8      222.28      214.15     16.09 o 
  -4  -4   8       87.22       96.05     21.67 o 
  -3  -4   8      109.93      119.20     12.51 o 
  -2  -4   8      353.48      346.94     16.92 o 
  -1  -4   8       74.13       88.83      6.87 o 
   0  -4   8        0.57       -0.60      2.33 o 
   1  -4   8       42.14       40.02      6.31 o 
   2  -4   8      140.93      126.73      7.33 o 
   3  -4   8       19.19       10.11      3.18 o 
   4  -4   8       44.05       49.13      5.33 o 
   5  -4   8      222.39      220.40      9.40 o 
   6  -4   8        0.46       -2.58      4.37 o 
   7  -4   8      612.54      570.24     21.16 o 
   8  -4   8      161.17      166.17     13.84 o 
  -5  -3   8       25.00        9.63     14.38 o 
  -4  -3   8      369.42      358.09     17.85 o 
  -3  -3   8       63.42       64.28     14.05 o 
  -2  -3   8       33.20       33.66      7.50 o 
  -1  -3   8        2.93        1.14      2.96 o 
   0  -3   8      315.48      309.37      9.80 o 
   1  -3   8      350.60      347.77     10.25 o 
   2  -3   8      203.02      162.62     10.25 o 
   3  -3   8       64.64       61.72      5.48 o 
   4  -3   8      141.98      151.43      7.64 o 
   5  -3   8      139.68      126.65      7.35 o 
   6  -3   8      274.43      276.36     13.19 o 
   7  -3   8      137.77      149.68     11.25 o 
   8  -3   8      175.34      185.15     12.65 o 
   9  -3   8      122.42      117.56     18.37 o 
  -6  -2   8       13.06      -18.39     12.26 o 
  -5  -2   8        0.08       -4.42      7.15 o 
  -4  -2   8       89.80       88.92     10.40 o 
  -3  -2   8        2.73        0.58      4.03 o 
  -2  -2   8      200.80      200.41     18.37 o 
  -1  -2   8       33.61       28.06      6.23 o 
   0  -2   8      204.21      184.42     11.55 o 
   1  -2   8      324.08      306.56      9.19 o 
   2  -2   8     2576.60     2633.60     36.08 o 
   3  -2   8       42.12       24.76      7.49 o 
   4  -2   8      476.39      455.68     12.22 o 
   5  -2   8      638.14      640.98     15.13 o 
   6  -2   8      228.86      220.49      9.70 o 
   7  -2   8       22.16       16.57      5.05 o 
   8  -2   8       19.46       12.12      6.88 o 
   9  -2   8       47.61       50.75     12.62 o 
  -6  -1   8        5.27      -14.32     11.12 o 
  -5  -1   8       54.33       26.84     12.00 o 
  -4  -1   8       62.47       73.08     12.24 o 
  -3  -1   8      916.46      921.28     24.73 o 
  -2  -1   8       30.98       30.26      6.09 o 
  -1  -1   8      490.16      487.53     16.98 o 
   0  -1   8      450.82      451.81     16.37 o 
   1  -1   8      871.57      837.83     15.36 o 
   2  -1   8     1137.03     1112.13     21.90 o 
   3  -1   8      212.82      208.72      7.96 o 
   4  -1   8      449.97      452.20     20.76 o 
   5  -1   8      611.37      588.33     14.11 o 
   6  -1   8      304.12      301.18     10.28 o 
   7  -1   8      160.20      156.83      9.98 o 
   8  -1   8      168.88      173.75     16.70 o 
  -6   0   8      608.30      598.01     32.84 o 
  -5   0   8      500.55      461.09     27.15 o 
  -4   0   8      162.14      155.66     11.13 o 
  -3   0   8      114.94      110.51     13.19 o 
  -2   0   8      147.52      135.88      9.58 o 
  -1   0   8      629.03      623.96     45.25 o 
   0   0   8       39.98       47.68     11.70 o 
   1   0   8      251.54      298.33     13.37 o 
   2   0   8      516.94      516.95     11.40 o 
   3   0   8      127.90      126.79      6.05 o 
   4   0   8       50.96       38.33      7.68 o 
   5   0   8      282.69      259.51     12.42 o 
   6   0   8      962.29      955.80     18.97 o 
   7   0   8       49.72       52.23     10.22 o 
   8   0   8      159.49      174.99     16.90 o 
   9   0   8      213.21      201.40     19.25 o 
  -6   1   8      314.23      297.51     24.23 o 
  -5   1   8      269.62      282.87     21.12 o 
  -4   1   8       45.22       42.14      6.88 o 
  -3   1   8      321.65      327.41     13.90 o 
  -2   1   8       73.55       70.43      7.67 o 
  -1   1   8        4.42        4.09      5.62 o 
   0   1   8       10.09        8.82      4.17 o 
   1   1   8       30.99       39.51      6.03 o 
   2   1   8        0.65        3.94      3.46 o 
   3   1   8      328.77      332.14     10.16 o 
   4   1   8      234.61      209.13     13.71 o 
   5   1   8      204.24      228.81      8.41 o 
   6   1   8      138.81      155.93      9.37 o 
   7   1   8       46.46       46.47      6.63 o 
   8   1   8      289.05      329.32     22.33 o 
   9   1   8      321.66      340.02     24.29 o 
  -6   2   8        6.49       10.36     10.50 o 
  -5   2   8      124.39      118.52     16.08 o 
  -4   2   8        5.96       -0.57      6.48 o 
  -3   2   8       80.62       69.12      7.87 o 
  -2   2   8       13.62       18.50      4.79 o 
  -1   2   8        4.21        4.95      3.72 o 
   0   2   8       44.04       51.68     10.35 o 
   1   2   8      483.09      516.20     15.92 o 
   2   2   8      594.00      595.59     17.64 o 
   3   2   8     1151.83     1125.23     18.81 o 
   4   2   8      372.00      367.59     10.09 o 
   5   2   8      445.76      470.06     15.20 o 
   6   2   8      362.90      376.38     14.45 o 
   7   2   8       25.22       16.84      4.79 o 
   8   2   8      490.83      495.83     26.72 o 
   9   2   8      428.51      412.94     26.21 o 
  -5   3   8       11.25        8.52      8.01 o 
  -4   3   8        4.40        9.34      7.02 o 
  -3   3   8        6.78       -0.77      4.33 o 
  -2   3   8        3.82        0.09      3.20 o 
  -1   3   8        6.53       11.90      4.19 o 
   0   3   8      222.21      226.63     15.68 o 
   1   3   8     1002.61     1042.61     48.01 o 
   2   3   8      260.24      250.14     11.20 o 
   3   3   8     1355.36     1399.13     21.82 o 
   4   3   8      593.67      556.24     12.47 o 
   5   3   8      249.06      249.43     11.08 o 
   6   3   8      156.68      170.82     10.04 o 
   7   3   8       66.51       68.88      7.94 o 
   8   3   8       12.51        8.73      4.62 o 
   9   3   8       65.11       51.49     11.80 o 
  -5   4   8      102.49       95.65     15.77 o 
  -4   4   8      142.32      140.49     16.87 o 
  -3   4   8      204.19      184.05     15.80 o 
  -2   4   8       15.25        4.80      3.66 o 
  -1   4   8      243.97      238.45     11.43 o 
   0   4   8      149.92      145.95      9.12 o 
   1   4   8       18.74       21.90      4.56 o 
   2   4   8      123.90      120.30      8.25 o 
   3   4   8      109.77      103.84      7.34 o 
   4   4   8      435.06      437.80     14.02 o 
   5   4   8      189.70      188.74     10.04 o 
   6   4   8        1.56        0.20      3.10 o 
   7   4   8        0.92       -2.95      4.12 o 
   8   4   8       16.95       15.56      5.23 o 
   9   4   8       59.56       64.26     13.45 o 
  -5   5   8      153.81      135.56     18.00 o 
  -4   5   8      165.12      130.50     16.53 o 
  -3   5   8      177.98      167.18     16.33 o 
  -2   5   8      270.47      277.42     12.76 o 
  -1   5   8       14.05        7.00      3.66 o 
   0   5   8       70.12       86.62     10.08 o 
   1   5   8       86.90       79.52      7.47 o 
   2   5   8        2.73        1.66      3.32 o 
   3   5   8       21.88       21.02      4.14 o 
   4   5   8       27.79       18.71      4.32 o 
   5   5   8       25.22       30.60      5.54 o 
   6   5   8        1.76        0.78      3.61 o 
   7   5   8       61.28       67.72      8.35 o 
   8   5   8       40.23       28.92      6.77 o 
   9   5   8       87.83       66.69     14.18 o 
  -4   6   8      130.83      124.61     17.27 o 
  -3   6   8       48.57       38.81     10.81 o 
  -2   6   8        1.67        2.80      3.65 o 
  -1   6   8       76.97       70.74      7.92 o 
   0   6   8       39.51       34.61      5.96 o 
   1   6   8      235.24      245.11     11.51 o 
   2   6   8       84.74      100.46      8.40 o 
   3   6   8      112.25       95.85     13.05 o 
   4   6   8       23.62       12.74      6.35 o 
   5   6   8        2.76        3.69      4.00 o 
   6   6   8      227.34      246.44     12.71 o 
   7   6   8       11.15       11.78      6.28 o 
   8   6   8       35.51       32.10      7.39 o 
  -4   7   8       10.80       21.12      9.71 o 
  -3   7   8       16.14       10.30      8.72 o 
  -2   7   8       25.03       31.96      9.34 o 
  -1   7   8        4.71        2.72      4.08 o 
   0   7   8      173.42      163.26     10.20 o 
   1   7   8       54.61       62.81      7.21 o 
   2   7   8      111.15      101.62     14.07 o 
   3   7   8      374.78      353.72     22.50 o 
   4   7   8       60.54       35.07     22.32 o 
   5   7   8      122.00      130.96     10.31 o 
   6   7   8       98.88       90.77      9.62 o 
   7   7   8       33.79       40.19      7.74 o 
   8   7   8        5.47       -3.34      4.83 o 
  -3   8   8       82.65      119.99     16.73 o 
  -2   8   8       67.33       67.48     12.48 o 
  -1   8   8       78.54       81.46      8.86 o 
   0   8   8      105.42       90.66      8.95 o 
   1   8   8       26.42       19.16      7.81 o 
   2   8   8        0.64       -6.94      4.84 o 
   3   8   8      285.69      305.32     22.02 o 
   4   8   8       19.73       24.06      8.52 o 
   5   8   8       21.03       18.91      6.40 o 
   6   8   8        4.26       -1.91      4.62 o 
   7   8   8        8.52        1.63      5.34 o 
  -2   9   8      115.28      132.22     16.56 o 
  -1   9   8      145.79      182.69     16.59 o 
   0   9   8      146.13      157.94     10.74 o 
   1   9   8      169.16      219.44     18.80 o 
   2   9   8        8.38        7.98      6.48 o 
   3   9   8       56.09       49.85     11.55 o 
   4   9   8        1.15        1.19      7.16 o 
   5   9   8       20.04       19.42      6.18 o 
   6   9   8       27.92       18.68      6.62 o 
  -1  10   8       45.75       71.45     12.57 o 
   0  10   8        1.57        4.76      6.85 o 
   1  10   8       10.93       10.76      7.81 o 
   2  10   8        9.30       19.67      8.35 o 
   3  10   8       25.16       35.53     11.04 o 
   4  10   8        8.34        3.62      7.33 o 
   5  10   8        9.27       12.43      8.29 o 
   2  11   8        1.13       -3.28      6.51 o 
   3  11   8        3.37        8.58      7.84 o 
  -1  -9   9       67.91       77.76      8.65 o 
   0  -9   9       23.40       22.57      5.50 o 
   1  -9   9      198.63      205.69     11.82 o 
   2  -9   9       23.72       27.78      7.41 o 
   3  -9   9       58.68       74.23     11.29 o 
   4  -9   9        5.44        2.72     15.48 o 
  -2  -8   9       77.08       82.33     11.70 o 
  -1  -8   9      125.18      129.39     10.03 o 
   0  -8   9        5.64        7.27      4.17 o 
   1  -8   9       56.55       77.97     11.32 o 
   2  -8   9       38.04       36.79      6.01 o 
   3  -8   9       39.20       45.63      6.43 o 
   4  -8   9        0.10        3.04      7.27 o 
   5  -8   9        0.32        9.09      6.85 o 
  -3  -7   9      130.06      177.28     16.36 o 
  -2  -7   9       81.89      101.78     12.31 o 
  -1  -7   9       93.08      122.74     13.12 o 
   0  -7   9        2.78        7.01      3.79 o 
   1  -7   9       17.77       15.41      6.81 o 
   2  -7   9       49.73       49.77      6.33 o 
   3  -7   9      524.31      487.31     15.39 o 
   4  -7   9      177.85      174.96     10.14 o 
   5  -7   9       24.28       33.87      7.25 o 
   6  -7   9        7.03        9.70      5.46 o 
  -4  -6   9       52.07       53.01     22.73 o 
  -3  -6   9       35.01       51.59     10.51 o 
  -2  -6   9       14.21        0.72     12.57 o 
  -1  -6   9       50.45       35.40     10.50 o 
   0  -6   9       23.37       19.48      4.76 o 
   1  -6   9        6.80        9.37      3.82 o 
   2  -6   9        0.56       -0.46      2.66 o 
   3  -6   9       21.25       28.51      4.88 o 
   4  -6   9      114.93      117.28      8.96 o 
   5  -6   9       17.55       16.07      5.53 o 
   6  -6   9       47.65       44.88      9.62 o 
   7  -6   9        1.13        2.43      6.91 o 
  -4  -5   9       29.06       32.23      9.18 o 
  -3  -5   9       49.98       51.37     10.37 o 
  -2  -5   9       30.42       20.36      9.54 o 
  -1  -5   9       13.72       12.83      6.86 o 
   0  -5   9        5.07        7.88      3.47 o 
   1  -5   9       98.29       99.78      7.30 o 
   2  -5   9      281.01      296.66     10.93 o 
   3  -5   9      110.79      118.59      8.47 o 
   4  -5   9       96.69       86.31      7.33 o 
   5  -5   9      251.69      261.85     11.03 o 
   6  -5   9      251.31      254.28     14.00 o 
   7  -5   9        8.68       10.67      5.45 o 
   8  -5   9        2.68       10.47      6.13 o 
  -4  -4   9       38.25       23.67     16.80 o 
  -3  -4   9       81.74       71.13     11.16 o 
  -2  -4   9        4.26        3.88      5.28 o 
  -1  -4   9      186.70      171.89     12.80 o 
   0  -4   9      656.08      652.59     22.04 o 
   1  -4   9      482.78      501.32     14.62 o 
   2  -4   9      482.43      413.78     32.22 o 
   3  -4   9      275.86      276.18     11.57 o 
   4  -4   9      402.14      408.24     19.43 o 
   5  -4   9       94.63       83.67      7.19 o 
   6  -4   9       22.57       31.35      6.40 o 
   7  -4   9        1.45        1.08      5.11 o 
   8  -4   9        0.03        4.46      4.91 o 
  -5  -3   9       13.92        1.89     10.54 o 
  -4  -3   9      197.96      211.01     24.32 o 
  -3  -3   9      164.25      163.90     13.58 o 
  -2  -3   9      146.64      150.91     12.44 o 
  -1  -3   9      231.11      219.23     13.95 o 
   0  -3   9      414.02      417.35     17.58 o 
   1  -3   9      650.68      670.56     15.34 o 
   2  -3   9      380.44      394.90     11.55 o 
   3  -3   9       64.05       57.61      5.56 o 
   4  -3   9       42.19       49.05      5.62 o 
   5  -3   9        6.52        6.02      2.90 o 
   6  -3   9       19.82        9.39      4.43 o 
   7  -3   9       14.09        7.14      4.43 o 
   8  -3   9      136.86      141.72     12.46 o 
  -5  -2   9      198.29      177.37     23.30 o 
  -4  -2   9      187.61      176.80     13.39 o 
  -3  -2   9      893.70      886.92     32.07 o 
  -2  -2   9      130.46      128.33     12.01 o 
  -1  -2   9       95.34       92.99     10.36 o 
   0  -2   9       44.40       46.37      7.80 o 
   1  -2   9        4.78        9.88      5.38 o 
   2  -2   9       15.78       12.66      3.07 o 
   3  -2   9      167.13      172.13      7.89 o 
   4  -2   9      192.41      196.35      8.54 o 
   5  -2   9       41.20       37.86      4.99 o 
   6  -2   9       45.04       45.46      5.80 o 
   7  -2   9      263.22      262.00     13.24 o 
   8  -2   9      124.22      164.10     19.53 o 
   9  -2   9      145.51      170.41     21.57 o 
  -5  -1   9      105.98       81.21     17.69 o 
  -4  -1   9      367.96      374.52     17.38 o 
  -3  -1   9      284.88      283.75     14.86 o 
  -2  -1   9      239.75      237.47     13.49 o 
  -1  -1   9     1294.28     1312.35     31.37 o 
   0  -1   9      730.41      691.14     21.80 o 
   1  -1   9       66.10       66.52      8.59 o 
   2  -1   9      212.94      204.25     12.68 o 
   3  -1   9      134.62      146.36      7.13 o 
   4  -1   9        1.20       -0.66      2.94 o 
   5  -1   9       90.37       98.54      7.07 o 
   6  -1   9      117.66      118.06      7.52 o 
   7  -1   9      391.14      427.44     23.92 o 
   8  -1   9      231.70      254.76     20.32 o 
   9  -1   9      110.09      116.12     16.98 o 
  -5   0   9        8.62       -5.94     10.56 o 
  -4   0   9        7.43       -0.51      5.12 o 
  -3   0   9       46.13       41.02      7.31 o 
  -2   0   9       33.07       30.71      6.40 o 
  -1   0   9      274.38      276.61     13.47 o 
   0   0   9     2226.44     2296.48     44.30 o 
   1   0   9       88.56       86.18     10.54 o 
   2   0   9      390.03      405.07     21.17 o 
   3   0   9      403.77      411.02     11.04 o 
   4   0   9      798.40      840.72     17.17 o 
   5   0   9      433.49      435.51     12.19 o 
   6   0   9      316.64      323.99     10.80 o 
   7   0   9       25.01       22.08      5.27 o 
   8   0   9       24.63       22.31      8.32 o 
   9   0   9       35.50       49.31     12.37 o 
  -5   1   9      471.07      518.08     30.29 o 
  -4   1   9       39.26       43.25     12.37 o 
  -3   1   9       12.05        5.95      4.71 o 
  -2   1   9        8.56        6.85      4.57 o 
  -1   1   9        3.27        3.82      3.99 o 
   0   1   9      682.40      702.27     20.47 o 
   1   1   9      147.46      162.82     32.78 o 
   2   1   9      353.46      375.97     15.15 o 
   3   1   9     1065.95     1022.73     25.09 o 
   4   1   9     1139.97     1128.82     20.21 o 
   5   1   9      368.25      381.61     11.21 o 
   6   1   9      307.74      301.94     13.06 o 
   7   1   9      125.86      123.70     10.58 o 
   8   1   9      237.75      235.18     18.68 o 
   9   1   9       45.12       41.24     10.98 o 
  -5   2   9       85.52       58.68     13.79 o 
  -4   2   9       70.69       80.68     14.63 o 
  -3   2   9      141.16      136.17     10.58 o 
  -2   2   9      256.73      241.85     12.39 o 
  -1   2   9      125.39      126.52     12.61 o 
   0   2   9      386.41      406.68     27.49 o 
   1   2   9      252.73      226.17     11.49 o 
   2   2   9      535.55      541.30     19.87 o 
   3   2   9       84.42      100.50     13.70 o 
   4   2   9       75.88       75.33      5.72 o 
   5   2   9        6.48        2.37      2.41 o 
   6   2   9       42.10       40.72      6.18 o 
   7   2   9       15.74        8.54      4.21 o 
   8   2   9      256.75      278.31     20.55 o 
   9   2   9       91.49      110.74     16.45 o 
  -5   3   9      139.60      121.32     17.64 o 
  -4   3   9      217.34      203.75     18.97 o 
  -3   3   9      206.48      220.18     12.42 o 
  -2   3   9      342.97      297.54     37.55 o 
  -1   3   9      575.27      565.33     18.33 o 
   0   3   9      249.23      224.49     11.75 o 
   1   3   9       57.26       59.31      7.23 o 
   2   3   9       64.15       57.49      8.35 o 
   3   3   9      369.39      395.41     16.12 o 
   4   3   9        7.67        3.55      2.76 o 
   5   3   9        2.48        0.78      6.44 o 
   6   3   9        4.68        4.74      3.79 o 
   7   3   9        8.75       19.85      5.22 o 
   8   3   9       57.97       64.58      8.39 o 
   9   3   9       32.34       22.22      9.11 o 
  -4   4   9       69.12       77.02     14.52 o 
  -3   4   9      162.79      149.74     17.32 o 
  -2   4   9       30.98       25.86      5.88 o 
  -1   4   9      192.16      160.85     10.12 o 
   0   4   9        0.50       -1.83      3.21 o 
   1   4   9      200.98      206.25     11.24 o 
   2   4   9        5.74        3.14      5.92 o 
   3   4   9        3.90        3.72      3.92 o 
   4   4   9       23.96       10.95      6.09 o 
   5   4   9      122.96      142.95     14.80 o 
   6   4   9      190.05      200.03     11.34 o 
   7   4   9       75.88       99.47      9.91 o 
   8   4   9      131.10      164.73     11.75 o 
   9   4   9      100.04      114.56     16.67 o 
  -4   5   9        1.05        1.81      8.32 o 
  -3   5   9        0.01       -3.40      6.40 o 
  -2   5   9       78.41       64.21      8.06 o 
  -1   5   9       27.62       15.82      4.79 o 
   0   5   9      316.64      322.89     13.87 o 
   1   5   9      150.74      148.33      9.98 o 
   2   5   9       54.16       50.86      6.89 o 
   3   5   9       12.96       15.99      6.74 o 
   4   5   9       89.08       91.23     13.59 o 
   5   5   9      382.64      396.21     24.46 o 
   6   5   9      444.64      453.92     16.93 o 
   7   5   9      182.38      202.27     26.89 o 
   8   5   9      124.99      143.34     12.57 o 
  -4   6   9        2.05        8.80      9.28 o 
  -3   6   9       38.00       39.09     11.24 o 
  -2   6   9      130.53      145.22     17.47 o 
  -1   6   9       60.28       73.71      9.31 o 
   0   6   9       88.56       91.23     12.29 o 
   1   6   9      398.87      426.72     24.49 o 
   2   6   9      954.44     1006.94     25.08 o 
   3   6   9      230.69      225.69     18.37 o 
   4   6   9      100.13      105.61     14.92 o 
   5   6   9       86.09       74.33     13.05 o 
   6   6   9       50.20       54.59      8.58 o 
   7   6   9      336.38      335.91     16.04 o 
   8   6   9       52.63       43.18      8.09 o 
  -3   7   9      119.78      132.73     17.64 o 
  -2   7   9       71.18       89.82     14.46 o 
  -1   7   9       10.80       12.45      4.98 o 
   0   7   9      199.03      213.08     12.02 o 
   1   7   9      282.68      312.45     14.05 o 
   2   7   9     2109.33     2200.53     67.37 o 
   3   7   9       15.75        8.04      6.74 o 
   4   7   9       16.99       17.32      7.95 o 
   5   7   9        3.88        3.20      5.97 o 
   6   7   9        0.76       -3.45      6.16 o 
   7   7   9        5.17        2.27      7.77 o 
   8   7   9       67.26       63.81     18.99 o 
  -2   8   9       17.93        6.68      7.84 o 
  -1   8   9       53.75       65.59      8.62 o 
   0   8   9      123.68      131.83     11.24 o 
   1   8   9       13.23       20.27      8.24 o 
   2   8   9       11.25       10.47      7.36 o 
   3   8   9      155.89      179.27     18.31 o 
   4   8   9       91.65       93.61     15.09 o 
   5   8   9       27.71       21.32      8.41 o 
   6   8   9       22.21       34.00     10.87 o 
   7   8   9        4.82        4.95      5.68 o 
  -1   9   9       17.07       11.89      8.44 o 
   0   9   9        5.93        6.85      7.05 o 
   1   9   9       20.13       14.75      8.15 o 
   2   9   9        1.63        5.97      6.60 o 
   3   9   9        2.72       -0.11      6.23 o 
   4   9   9       80.87       69.64     13.87 o 
   5   9   9      112.62       94.63     16.33 o 
   6   9   9        0.82        1.81      7.08 o 
   0  10   9        7.45        4.02      7.53 o 
   1  10   9       16.92       17.15      8.89 o 
   2  10   9       26.72       25.14      9.57 o 
   3  10   9       33.46       30.49     10.53 o 
   4  10   9       65.88       64.74     14.32 o 
  -1  -8  10        0.08        2.55     16.38 o 
   0  -8  10       97.47       96.15     18.16 o 
   1  -8  10       27.29       34.82      8.42 o 
   2  -8  10       26.31       38.90      6.47 o 
   3  -8  10        0.32        0.42      4.88 o 
   4  -8  10       21.51       25.83      7.02 o 
  -2  -7  10        0.77        4.77      6.67 o 
  -1  -7  10       50.45       54.70      9.83 o 
   0  -7  10      143.60      148.15     14.12 o 
   1  -7  10      221.57      240.05     11.40 o 
   2  -7  10       50.90       50.77      6.63 o 
   3  -7  10      229.82      219.24     11.00 o 
   4  -7  10       24.14       14.35      5.61 o 
   5  -7  10      483.47      480.96     20.61 o 
   6  -7  10      293.07      288.07     16.24 o 
  -3  -6  10       29.27       20.30     11.72 o 
  -2  -6  10       11.63       16.13      8.02 o 
  -1  -6  10        1.05        5.74      6.06 o 
   0  -6  10      182.07      177.60     15.08 o 
   1  -6  10      753.39      729.40     25.11 o 
   2  -6  10      377.14      372.66     13.33 o 
   3  -6  10      124.21      136.20      9.13 o 
   4  -6  10      537.84      499.08     15.69 o 
   5  -6  10       13.17       22.83      7.22 o 
   6  -6  10      183.43      181.80     13.60 o 
   7  -6  10        0.07       10.51     14.99 o 
  -3  -5  10       10.25        4.01     11.41 o 
  -2  -5  10        9.07        1.18      7.18 o 
  -1  -5  10      232.60      217.41     15.26 o 
   0  -5  10        5.23        6.34      5.52 o 
   1  -5  10     1004.64      982.58     28.80 o 
   2  -5  10      380.14      389.80     13.03 o 
   3  -5  10      304.66      292.29     11.41 o 
   4  -5  10       29.03       30.83      5.30 o 
   5  -5  10       18.76       17.01      4.31 o 
   6  -5  10        4.81        1.56      4.20 o 
   7  -5  10       58.06       55.65      8.52 o 
  -4  -4  10       74.56       61.94     20.96 o 
  -3  -4  10       94.41       90.33     26.86 o 
  -2  -4  10       80.79       83.81     16.25 o 
  -1  -4  10      125.10      127.47     17.69 o 
   0  -4  10       46.23       64.91      9.70 o 
   1  -4  10       40.19       50.67     13.53 o 
   2  -4  10        0.43        0.34      4.35 o 
   3  -4  10        1.97        2.46      2.75 o 
   4  -4  10       45.29       50.43      5.96 o 
   5  -4  10       14.37        9.64      5.75 o 
   6  -4  10        7.73       11.28      4.90 o 
   7  -4  10      182.41      193.68     12.84 o 
   8  -4  10       15.43       31.55      7.06 o 
  -4  -3  10      295.87      292.39     23.30 o 
  -3  -3  10      184.71      184.20     15.03 o 
  -2  -3  10       91.93       84.86     11.43 o 
  -1  -3  10       38.47       34.97      8.21 o 
   0  -3  10        0.07        4.34      4.59 o 
   1  -3  10       97.74       86.80     10.00 o 
   2  -3  10      134.64      114.18     10.71 o 
   3  -3  10      262.32      265.64     10.13 o 
   4  -3  10        2.52        0.59      2.74 o 
   5  -3  10       34.72       41.76      5.36 o 
   6  -3  10       29.00       31.13      6.40 o 
   7  -3  10       23.36       41.99      7.18 o 
   8  -3  10      147.05      172.39     17.55 o 
  -4  -2  10      374.93      352.05     40.79 o 
  -3  -2  10       17.64       12.00      9.06 o 
  -2  -2  10        6.26        0.90      5.41 o 
  -1  -2  10        0.90        1.40      4.72 o 
   0  -2  10       45.48       33.88      7.52 o 
   1  -2  10      129.51      130.29     11.84 o 
   2  -2  10      573.67      582.08     19.99 o 
   3  -2  10      304.34      312.76     15.12 o 
   4  -2  10      165.93      134.75     23.21 o 
   5  -2  10        2.38        3.69      2.85 o 
   6  -2  10      198.28      216.63     10.97 o 
   7  -2  10      250.62      263.33     13.48 o 
   8  -2  10       48.02       57.27     12.31 o 
  -4  -1  10        0.12       -3.25      8.59 o 
  -3  -1  10       45.58       52.26     15.54 o 
  -2  -1  10        0.34       -8.34     14.20 o 
  -1  -1  10      284.58      289.98     15.46 o 
   0  -1  10        1.97        2.29      6.52 o 
   1  -1  10       95.71      113.78     11.44 o 
   2  -1  10      590.81      553.81     19.49 o 
   3  -1  10      649.90      639.84     20.55 o 
   4  -1  10     1296.26     1339.66     23.99 o 
   5  -1  10        0.41        0.13      2.45 o 
   6  -1  10      272.74      267.92     10.47 o 
   7  -1  10      217.97      223.00     17.95 o 
   8  -1  10        1.72        2.63      5.69 o 
   9  -1  10       42.54       48.01     12.06 o 
  -4   0  10       79.26       64.88     16.14 o 
  -3   0  10      143.79      144.43     11.97 o 
  -2   0  10       83.32       86.57     10.46 o 
  -1   0  10      918.23      916.19     26.02 o 
   0   0  10      139.11      126.73     10.62 o 
   1   0  10      569.32      587.61     20.86 o 
   2   0  10      594.65      590.69     20.18 o 
   3   0  10      824.60      800.30     24.56 o 
   4   0  10      274.88      261.75     18.91 o 
   5   0  10        2.54        3.14      2.31 o 
   6   0  10        3.16        4.07      5.87 o 
   7   0  10       18.69       15.61      5.06 o 
   8   0  10       71.52       47.56     11.10 o 
   9   0  10       58.56       57.92     13.19 o 
  -4   1  10      354.74      369.10     26.47 o 
  -3   1  10      190.47      196.76     13.26 o 
  -2   1  10       73.45       85.63     14.72 o 
  -1   1  10       84.80       78.09      9.23 o 
   0   1  10      246.12      278.38     16.02 o 
   1   1  10        0.28       -1.62      3.75 o 
   2   1  10      148.22      142.73     10.87 o 
   3   1  10      459.34      457.36     40.25 o 
   4   1  10        1.21       -4.40      3.25 o 
   5   1  10      131.94      146.12      7.81 o 
   6   1  10       53.35       64.42      7.58 o 
   7   1  10      327.85      338.29     15.03 o 
   8   1  10      680.81      635.61     30.83 o 
   9   1  10      222.88      239.22     20.98 o 
  -4   2  10       24.01       16.96     11.12 o 
  -3   2  10       63.78       68.58      9.74 o 
  -2   2  10       35.68       31.56     10.62 o 
  -1   2  10       23.40       27.39      6.24 o 
   0   2  10       26.85       26.30      6.19 o 
   1   2  10        5.20        0.45      3.95 o 
   2   2  10      142.16      139.14     15.09 o 
   3   2  10       86.76       90.04      9.79 o 
   4   2  10      142.77      132.69     10.01 o 
   5   2  10      203.63      214.85     17.38 o 
   6   2  10       89.94      102.00      9.31 o 
   7   2  10      102.30      122.52     10.85 o 
   8   2  10      255.83      241.88     19.62 o 
   9   2  10       41.64       44.36     11.44 o 
  -4   3  10        0.45       -6.60      8.29 o 
  -3   3  10        2.80      -10.59      7.70 o 
  -2   3  10       16.04       19.20      5.94 o 
  -1   3  10       13.74       13.61      4.97 o 
   0   3  10      128.34      134.35     10.31 o 
   1   3  10      154.65      161.99     13.64 o 
   2   3  10      170.89      171.66     11.50 o 
   3   3  10      333.87      352.65     27.50 o 
   4   3  10        4.50       -2.44      3.66 o 
   5   3  10      295.16      306.54     20.78 o 
   6   3  10      217.31      221.63     11.74 o 
   7   3  10      358.05      357.85     15.61 o 
   8   3  10      123.55      108.99     10.90 o 
   9   3  10       90.63      103.72     15.80 o 
  -4   4  10       18.12       22.33     11.80 o 
  -3   4  10       15.62        7.78      8.97 o 
  -2   4  10        3.82        9.64      5.35 o 
  -1   4  10      241.06      246.83     13.33 o 
   0   4  10      124.60      149.25     10.93 o 
   1   4  10      309.28      340.24     14.97 o 
   2   4  10      101.06      105.33      9.86 o 
   3   4  10       47.38       52.45      8.06 o 
   4   4  10      155.87      152.83     15.34 o 
   5   4  10      210.43      219.24     18.71 o 
   6   4  10       35.25       25.05      8.86 o 
   7   4  10        3.56       -0.47      5.38 o 
   8   4  10       35.75       37.30     11.62 o 
  -3   5  10      119.10      108.16     16.53 o 
  -2   5  10      137.56      128.53     11.51 o 
  -1   5  10      150.22      164.02     11.70 o 
   0   5  10       48.38       53.27      7.64 o 
   1   5  10      100.65       96.32     11.87 o 
   2   5  10       38.58       34.62      7.02 o 
   3   5  10       36.00       32.13      8.78 o 
   4   5  10       33.25       31.99      8.92 o 
   5   5  10        0.76        2.43      5.49 o 
   6   5  10        7.46        4.22      6.40 o 
   7   5  10      196.61      203.09     12.88 o 
   8   5  10        2.77       -1.14      4.58 o 
  -3   6  10      115.57       98.06     16.36 o 
  -2   6  10        3.89        4.59      8.18 o 
  -1   6  10        4.63        1.24      4.48 o 
   0   6  10        7.01        4.25      4.51 o 
   1   6  10       30.21       28.83      6.54 o 
   2   6  10        6.30        0.88      5.35 o 
   3   6  10       14.35       17.75      7.56 o 
   4   6  10        0.20        0.93      4.84 o 
   5   6  10       12.64       18.17      7.95 o 
   6   6  10       23.65       16.08      8.01 o 
   7   6  10      166.95      157.84     20.27 o 
   8   6  10       74.68       85.70     10.66 o 
  -2   7  10        3.67        6.11      8.04 o 
  -1   7  10       24.96       36.71      8.05 o 
   0   7  10       15.16       14.99      5.81 o 
   1   7  10        0.10        1.11      4.41 o 
   2   7  10       52.68       43.68     10.90 o 
   3   7  10        1.54        4.16      6.37 o 
   4   7  10        0.28       -1.22      5.75 o 
   5   7  10        7.04       17.30      8.61 o 
   6   7  10       25.72       33.71     10.16 o 
   7   7  10      101.97      100.60     16.62 o 
  -1   8  10        0.06       -1.90      7.76 o 
   0   8  10       66.04       76.67      9.68 o 
   1   8  10       51.34       54.52     12.09 o 
   2   8  10        3.60        5.43      6.88 o 
   3   8  10      108.17      104.48     16.62 o 
   4   8  10      101.21       83.05     15.48 o 
   5   8  10       65.52       51.09     12.00 o 
   6   8  10       15.24       13.70      7.95 o 
   0   9  10      216.98      279.90     22.79 o 
   1   9  10      134.30      125.74     18.12 o 
   2   9  10       74.14       74.56     14.58 o 
   4   9  10       46.13       52.14     13.13 o 
   5   9  10        0.15       -5.63      6.03 o 
   0  -7  11       52.41       42.93      9.26 o 
   1  -7  11       12.27       18.79     16.49 o 
   2  -7  11       55.61       66.03     10.19 o 
   3  -7  11      193.29      187.09     14.26 o 
   4  -7  11       23.76       33.21      6.07 o 
   5  -7  11       76.35       80.54     18.10 o 
  -1  -6  11        0.73        7.21      6.17 o 
   0  -6  11       54.77       69.02     10.85 o 
   1  -6  11        1.95       15.51     10.64 o 
   2  -6  11        0.05        5.35      5.79 o 
   3  -6  11       14.61       15.02      8.72 o 
   4  -6  11       11.55       22.19      4.97 o 
   5  -6  11      371.95      375.70     17.70 o 
   6  -6  11      316.01      330.08     19.93 o 
  -2  -5  11        0.15       -5.81      5.84 o 
  -1  -5  11       13.07        9.40      7.37 o 
   0  -5  11        5.58       -0.94      5.17 o 
   1  -5  11      204.79      196.67     14.40 o 
   2  -5  11       46.28       41.99      8.07 o 
   3  -5  11        3.22        0.53      5.08 o 
   4  -5  11        3.59        5.24      3.53 o 
   5  -5  11      109.74      117.32      9.30 o 
   6  -5  11        1.71        9.06      5.36 o 
   7  -5  11       80.29       99.06     11.24 o 
  -3  -4  11        0.62       -1.11      6.11 o 
  -2  -4  11        8.33       14.82     10.18 o 
  -1  -4  11       22.75       26.05     14.56 o 
   0  -4  11      269.55      264.98     16.37 o 
   1  -4  11      179.55      179.13     13.43 o 
   2  -4  11      313.26      294.22     15.65 o 
   3  -4  11      272.06      259.34     14.80 o 
   4  -4  11      124.67      126.53     11.86 o 
   5  -4  11       86.10       91.32      8.06 o 
   6  -4  11       95.75       99.89     10.73 o 
   7  -4  11       13.65       19.85      7.35 o 
  -3  -3  11       94.61       88.57     12.88 o 
  -2  -3  11      278.80      283.04     18.42 o 
  -1  -3  11      156.53      156.97     14.86 o 
   0  -3  11      123.61      132.02     13.45 o 
   1  -3  11      712.79      643.10     26.10 o 
   2  -3  11      472.98      487.40     19.80 o 
   3  -3  11      399.04      394.89     33.88 o 
   4  -3  11      181.25      181.75     13.22 o 
   5  -3  11       42.71       50.17      6.15 o 
   6  -3  11       58.90       71.99     16.80 o 
   7  -3  11       20.99       19.53      6.92 o 
   8  -3  11        9.36        7.50      7.47 o 
  -3  -2  11      122.35      111.58     13.72 o 
  -2  -2  11      377.98      404.06     37.69 o 
  -1  -2  11      363.83      347.27     18.69 o 
   0  -2  11       38.04       30.35     15.40 o 
   1  -2  11      153.62      153.32     12.41 o 
   2  -2  11      225.55      235.72     14.18 o 
   3  -2  11      120.64      120.66     11.57 o 
   4  -2  11       52.93       47.72      7.84 o 
   5  -2  11      135.27      124.35     11.27 o 
   6  -2  11        0.67        1.54      3.19 o 
   7  -2  11       46.63       49.59      7.57 o 
   8  -2  11      127.44      126.02     18.23 o 
  -3  -1  11      202.17      177.35     17.42 o 
  -2  -1  11      204.63      212.83     14.96 o 
  -1  -1  11       52.47       59.55     12.04 o 
   0  -1  11      254.01      259.30     16.05 o 
   1  -1  11      355.11      353.22     17.52 o 
   2  -1  11       70.90       68.39      9.50 o 
   3  -1  11       11.29        9.65      5.05 o 
   4  -1  11       11.34        8.78      4.97 o 
   5  -1  11        1.36       11.39      6.13 o 
   6  -1  11      101.32      112.91      8.29 o 
   7  -1  11      136.05      116.79     15.31 o 
   8  -1  11      423.86      407.37     25.93 o 
  -3   0  11        3.64        2.01     12.06 o 
  -2   0  11       59.64       56.91     18.36 o 
  -1   0  11       51.16       45.35     10.36 o 
   0   0  11       51.95       54.89      9.05 o 
   1   0  11      231.34      200.82     13.54 o 
   2   0  11       87.94       87.26     10.36 o 
   3   0  11        8.19        6.52      5.16 o 
   4   0  11      294.21      283.24     14.39 o 
   5   0  11      276.66      295.62     14.61 o 
   6   0  11      184.26      186.69     16.90 o 
   7   0  11       14.42       26.20      6.01 o 
   8   0  11      729.85      715.55     33.66 o 
  -3   1  11      159.31      172.63     24.17 o 
  -2   1  11        7.20        8.59      5.70 o 
  -1   1  11       90.99       84.32     10.13 o 
   0   1  11       18.91       17.08      6.46 o 
   1   1  11       52.14       31.45      7.42 o 
   2   1  11      614.54      624.35     22.34 o 
   3   1  11      126.63      123.67     11.42 o 
   4   1  11      329.29      317.12     25.94 o 
   5   1  11      175.36      181.96     18.30 o 
   6   1  11      174.94      177.06     16.53 o 
   7   1  11      131.87      162.40     16.62 o 
   8   1  11       69.96       76.43     13.39 o 
  -3   2  11      258.65      315.40     25.00 o 
  -2   2  11       22.49       20.45      6.60 o 
  -1   2  11       53.66       60.02      8.83 o 
   0   2  11      213.49      230.55     13.86 o 
   1   2  11      342.80      337.49     16.41 o 
   2   2  11      583.19      579.61     21.58 o 
   3   2  11      101.37       81.66      9.96 o 
   4   2  11       89.21       98.32     10.10 o 
   5   2  11        0.64        7.93      5.89 o 
   6   2  11       25.53       24.91      8.75 o 
   7   2  11        4.34        2.04      6.03 o 
   8   2  11       50.53       29.92      6.85 o 
  -3   3  11       14.22        1.84     10.95 o 
  -2   3  11       70.36       68.99     17.96 o 
  -1   3  11      285.03      282.68     15.15 o 
   0   3  11      748.53      707.08     27.44 o 
   1   3  11      645.73      653.21     21.95 o 
   2   3  11      299.33      315.68     16.50 o 
   3   3  11        7.27       -2.01      9.45 o 
   4   3  11       31.74       27.74      8.78 o 
   5   3  11      227.45      243.27     19.45 o 
   6   3  11       43.80       34.53      9.91 o 
   7   3  11       12.28       23.01      8.95 o 
   8   3  11        1.00       -2.09      5.60 o 
  -3   4  11       47.87       35.30     13.62 o 
  -2   4  11       47.89       41.32      7.95 o 
  -1   4  11      104.23      107.80     18.50 o 
   0   4  11      406.16      365.37     35.77 o 
   1   4  11       67.29       70.82      9.50 o 
   2   4  11       13.15       12.39     20.15 o 
   3   4  11       43.70       40.65     10.94 o 
   4   4  11        0.26       -2.12      4.22 o 
   5   4  11        4.08        2.32      5.32 o 
   6   4  11      119.02      114.62     16.67 o 
   7   4  11      168.94      206.27     19.65 o 
   8   4  11       35.00       33.63     10.70 o 
  -2   5  11        1.09       -1.56      9.11 o 
  -1   5  11        2.08        1.27      4.97 o 
   0   5  11      157.99      128.25     14.08 o 
   1   5  11      113.03       99.66     10.55 o 
   2   5  11       63.78       57.94      9.06 o 
   3   5  11        0.80       -3.31      4.61 o 
   4   5  11       17.82       19.98      8.21 o 
   5   5  11       15.76       16.05      7.87 o 
   6   5  11       64.41       50.25     12.31 o 
   7   5  11      197.79      198.15     19.96 o 
   8   5  11      360.36      376.03     27.23 o 
  -2   6  11       87.41       60.72     13.81 o 
  -1   6  11       66.08       53.77      8.90 o 
   0   6  11       25.90       21.45      6.73 o 
   1   6  11        4.42       -5.89      4.32 o 
   2   6  11      161.95      177.17     17.97 o 
   3   6  11      467.58      460.98     28.45 o 
   4   6  11       35.69       44.24     11.15 o 
   5   6  11       11.76        8.69      7.19 o 
   6   6  11      111.98      103.12     16.73 o 
   7   6  11      270.73      284.83     24.43 o 
  -1   7  11       32.70       48.26     12.51 o 
   0   7  11       47.73       35.35      7.74 o 
   1   7  11       62.62       69.18     13.45 o 
   2   7  11      372.56      359.92     25.87 o 
   3   7  11      152.70      142.87     18.68 o 
   4   7  11     1020.27     1090.10     47.58 o 
   5   7  11        0.27        8.24      7.47 o 
   6   7  11       26.97       20.24      9.43 o 
   0   8  11       36.28       42.63     11.97 o 
   1   8  11       39.09       45.21     12.03 o 
   2   8  11       67.16       65.42     13.81 o 
   3   8  11      153.50      154.22     20.24 o 
   4   8  11      235.78      274.58     24.09 o 
   5   8  11       18.77       16.62      9.26 o 
   2   9  11        7.62        7.98      8.41 o 
   3   9  11       15.11       11.46      8.95 o 
   0  -6  12       17.29       22.94     14.21 o 
   1  -6  12        6.22       12.85     12.41 o 
   2  -6  12      263.27      273.52     17.83 o 
   3  -6  12      276.83      289.35     16.67 o 
   4  -6  12      170.73      166.43     14.96 o 
   5  -6  12       52.97       57.92      9.29 o 
  -1  -5  12        0.94       -2.41      5.95 o 
   0  -5  12       16.78       18.01      8.12 o 
   1  -5  12      172.78      175.63     15.64 o 
   2  -5  12      216.01      218.36     15.50 o 
   3  -5  12      485.13      528.79     22.02 o 
   4  -5  12      175.70      159.04     16.98 o 
   5  -5  12      167.34      176.96     13.49 o 
   6  -5  12       67.30       91.23     15.71 o 
  -1  -4  12       23.16       26.48      8.47 o 
   0  -4  12      158.91      154.63     16.70 o 
   1  -4  12      257.66      248.47     16.20 o 
   2  -4  12       13.48       13.72      6.73 o 
   3  -4  12      212.57      240.81     15.09 o 
   4  -4  12       26.30       40.90      8.00 o 
   5  -4  12        4.00       13.61     12.04 o 
   6  -4  12       18.07       31.25     10.56 o 
  -2  -3  12       79.46       71.07     12.34 o 
  -1  -3  12      101.92      105.52     13.30 o 
   0  -3  12       70.46       75.03     11.86 o 
   1  -3  12      165.17      165.11     20.83 o 
   2  -3  12       14.18       23.70     16.01 o 
   3  -3  12       50.29       65.06      9.59 o 
   4  -3  12       81.13       82.04     10.29 o 
   5  -3  12       15.78       20.93      6.09 o 
   6  -3  12        3.13       17.33     11.03 o 
   7  -3  12       28.53       55.76     11.38 o 
  -2  -2  12      205.17      212.85     23.99 o 
  -1  -2  12       75.91       74.23     11.84 o 
   0  -2  12        0.02       -3.80      9.92 o 
   1  -2  12       81.03       84.86     11.64 o 
   2  -2  12       27.72       32.18      7.99 o 
   3  -2  12       39.73       38.77      9.41 o 
   4  -2  12       33.58       29.17     11.89 o 
   5  -2  12      176.78      175.90     12.74 o 
   6  -2  12        7.46       13.06     14.17 o 
  -2  -1  12        5.50       10.28      7.52 o 
  -1  -1  12      164.04      147.34     25.49 o 
   0  -1  12      256.62      246.88     16.77 o 
   1  -1  12       17.96       11.88      6.32 o 
   2  -1  12       87.86       88.56     11.09 o 
   3  -1  12       39.44       38.79      8.17 o 
   4  -1  12       95.04      110.99     11.34 o 
   5  -1  12       67.88       70.74     17.21 o 
   6  -1  12      493.53      511.42     19.55 o 
   7  -1  12       36.86       59.81     12.43 o 
  -2   0  12       27.00       20.43      7.57 o 
  -1   0  12      310.20      328.24     18.38 o 
   0   0  12       50.90       60.87     11.83 o 
   1   0  12     1333.92     1323.86     35.39 o 
   2   0  12      323.11      309.77     16.84 o 
   3   0  12      238.59      255.13     15.47 o 
   4   0  12      407.98      405.53     17.88 o 
   5   0  12      229.44      233.68     13.73 o 
   6   0  12       44.00       52.59     11.92 o 
   7   0  12        3.28        2.55      5.86 o 
  -2   1  12       90.32      106.98     12.77 o 
  -1   1  12      301.54      305.28     22.72 o 
   0   1  12      264.54      278.41     17.05 o 
   1   1  12      343.10      344.68     18.06 o 
   2   1  12      124.57      127.96     14.27 o 
   3   1  12      252.40      259.30     15.67 o 
   4   1  12      218.42      217.91     13.96 o 
   5   1  12        8.51        3.20      5.27 o 
   6   1  12       59.02       72.83     13.36 o 
   7   1  12      107.25      120.67     16.76 o 
  -2   2  12       24.93       22.59      7.73 o 
  -1   2  12       36.23       33.78      8.12 o 
   0   2  12       64.79       75.19     14.31 o 
   1   2  12      205.74      189.75     14.13 o 
   2   2  12       62.92       54.12      9.80 o 
   3   2  12        0.07       -4.04      4.18 o 
   4   2  12       44.48       43.38     10.59 o 
   5   2  12      134.62      105.59     15.57 o 
   6   2  12       91.91       93.81     15.03 o 
   7   2  12      122.48      105.30     15.99 o 
   8   2  12      203.15      199.37     19.84 o 
  -2   3  12        2.90       -2.01      6.74 o 
  -1   3  12        4.76       -6.75     15.43 o 
   0   3  12        2.04        1.81      5.87 o 
   1   3  12       48.38       46.25      8.98 o 
   2   3  12       79.85       81.56     17.58 o 
   3   3  12       21.13       15.21      7.40 o 
   4   3  12        7.96        6.51      6.51 o 
   5   3  12        0.71       -3.65      4.76 o 
   6   3  12       91.92      115.61     17.24 o 
   7   3  12      167.51      197.75     19.79 o 
   8   3  12      105.56      111.11     17.35 o 
  -2   4  12        1.61       -1.10     11.92 o 
  -1   4  12       80.15       77.53     10.26 o 
   0   4  12       46.75       47.10      8.86 o 
   1   4  12      185.51      192.93     20.25 o 
   2   4  12      116.24      136.34     13.41 o 
   3   4  12        0.47       -6.28      4.19 o 
   4   4  12       58.82       57.58     12.43 o 
   5   4  12      122.85      133.69     18.43 o 
   6   4  12       32.25       42.97     11.66 o 
   7   4  12      151.06      164.75     20.72 o 
  -1   5  12       97.10       99.63     11.58 o 
   0   5  12       52.88       61.34      9.67 o 
   1   5  12      264.52      269.82     15.69 o 
   2   5  12       13.05        8.13     11.00 o 
   3   5  12       66.31       58.51     12.74 o 
   4   5  12        4.35        4.36      5.97 o 
   5   5  12       52.50       47.24     12.12 o 
   6   5  12       62.33       55.96     12.94 o 
   7   5  12       15.12       25.16     10.22 o 
   0   6  12        8.93        8.92      9.50 o 
   1   6  12       42.40       40.15     10.08 o 
   2   6  12      125.21      109.63     16.84 o 
   3   6  12       12.88       15.00      8.95 o 
   4   6  12       51.61       34.00     10.81 o 
   5   6  12        0.04        4.27      6.48 o 
   6   6  12        1.99        5.89      7.50 o 
   1   7  12       26.72       32.38     10.90 o 
   2   7  12        0.37       -0.71      6.96 o 
   3   7  12        9.19        3.57      7.13 o 
   4   7  12      180.11      139.89     19.45 o 
   5   7  12       17.85       23.27     10.76 o 
   3   8  12        0.45        3.62      7.76 o 
   1  -5  13        3.53       10.10      6.78 o 
   2  -5  13      162.52      163.31     15.83 o 
   3  -5  13       64.13       64.89     10.45 o 
   4  -5  13       24.45       39.63     18.47 o 
   0  -4  13        2.21        4.02      6.17 o 
   1  -4  13        3.66        5.96      6.40 o 
   2  -4  13       45.03       53.32      9.97 o 
   3  -4  13       47.66       45.58      9.37 o 
   4  -4  13       77.86       77.65     10.51 o 
   5  -4  13       57.11       72.17     24.83 o 
   0  -3  13      103.19      114.92     13.99 o 
   1  -3  13       97.58       92.15     12.48 o 
   2  -3  13      215.51      216.13     15.89 o 
   3  -3  13      201.73      215.29     15.41 o 
   4  -3  13      118.17      124.14     18.63 o 
   5  -3  13       25.56       31.70     13.32 o 
   6  -3  13       97.81      105.50     14.54 o 
  -1  -2  13       13.65       18.53      8.62 o 
   0  -2  13      514.97      550.19     39.32 o 
   1  -2  13      254.34      252.12     17.24 o 
   2  -2  13      337.43      337.32     18.04 o 
   3  -2  13      186.32      186.56     14.20 o 
   4  -2  13        5.13       10.70     11.51 o 
   5  -2  13       32.97       46.53      8.32 o 
   6  -2  13        7.00        4.98      6.94 o 
  -1  -1  13      331.71      316.12     19.93 o 
   0  -1  13      488.22      460.81     46.61 o 
   1  -1  13       84.11       79.08     17.11 o 
   2  -1  13      104.92      102.91     12.64 o 
   3  -1  13       22.66       23.48      7.40 o 
   4  -1  13        0.64        2.92      5.00 o 
   5  -1  13       21.71       22.46      9.70 o 
   6  -1  13      199.09      203.75     19.39 o 
   7  -1  13       27.17        7.90      7.84 o 
  -1   0  13       37.87       33.16     13.04 o 
   0   0  13       60.76       58.17     20.95 o 
   1   0  13        5.28       -3.15      5.18 o 
   2   0  13      282.06      267.10     17.40 o 
   3   0  13       94.32       86.19     11.42 o 
   4   0  13       28.70       28.23      7.61 o 
   5   0  13      216.65      235.62     24.09 o 
   6   0  13      203.06      205.20     19.59 o 
   7   0  13      165.21      171.46     18.12 o 
  -1   1  13       76.22       68.52     15.43 o 
   0   1  13        0.22       -3.54     11.75 o 
   1   1  13       11.56       -1.46     12.48 o 
   2   1  13       54.34       50.07      9.72 o 
   3   1  13       51.42       41.55      9.16 o 
   4   1  13      142.18      145.38     26.93 o 
   5   1  13      315.99      304.10     23.41 o 
   6   1  13      312.89      282.08     22.70 o 
   7   1  13      124.11      137.23     18.82 o 
  -1   2  13      150.93      179.20     20.66 o 
   0   2  13       26.74       13.32     14.24 o 
   1   2  13       90.87       83.62     28.73 o 
   2   2  13       12.49        4.90     10.02 o 
   3   2  13      115.83      121.96     13.38 o 
   4   2  13       83.71       77.47     10.74 o 
   5   2  13      162.59      166.93     20.69 o 
   6   2  13       95.15      110.99     16.90 o 
   7   2  13       36.69       49.85     12.85 o 
  -1   3  13       41.84       39.58     15.84 o 
   0   3  13       74.55       81.05     15.19 o 
   1   3  13      474.19      485.73     21.99 o 
   2   3  13      308.89      299.94     18.34 o 
   3   3  13      103.80       95.99     12.47 o 
   4   3  13      142.12      149.52     19.02 o 
   5   3  13        9.32       14.97      8.29 o 
   6   3  13      130.51      103.18     16.79 o 
   7   3  13       30.91       20.89      9.57 o 
   0   4  13      225.04      219.29     15.96 o 
   1   4  13      106.97      120.08     13.54 o 
   2   4  13      296.71      257.90     17.22 o 
   3   4  13       29.46       20.58      9.14 o 
   4   4  13       30.07       29.61     10.16 o 
   5   4  13       18.28       18.14      9.14 o 
   6   4  13       11.86       12.34      8.44 o 
   0   5  13        4.86       -4.85      9.84 o 
   1   5  13       19.19        0.57     10.01 o 
   2   5  13       21.83       20.89      9.28 o 
   3   5  13        3.54       -1.13      6.23 o 
   4   5  13        6.07        4.39      6.40 o 
   5   5  13        0.76        3.68      6.57 o 
   6   5  13        0.10       -2.92      6.17 o 
   1   6  13        0.02        2.46      6.96 o 
   2   6  13        9.60        6.28      7.73 o 
   3   6  13        2.94        3.06      7.05 o 
   4   6  13       87.59       73.68     15.37 o 
   5   6  13       62.25       64.03     14.46 o 
   2  -3  14      317.67      337.37     20.28 o 
   3  -3  14       14.90        9.04      6.61 o 
   4  -3  14       17.83       28.00     15.33 o 
   1  -2  14        4.08       -2.37     13.09 o 
   2  -2  14       63.99       57.22     10.54 o 
   3  -2  14       57.13       55.69     10.41 o 
   4  -2  14       24.73       27.54      7.78 o 
   5  -2  14       56.31       63.70     11.51 o 
   1  -1  14       79.96       96.54     13.55 o 
   2  -1  14      119.27      102.84     18.44 o 
   3  -1  14      280.26      276.09     29.96 o 
   4  -1  14       62.38       58.96      9.81 o 
   5  -1  14       34.62       55.25     15.78 o 
   0   0  14      131.15      131.92     30.94 o 
   1   0  14      217.26      221.27     30.13 o 
   2   0  14        1.75       -4.02      5.14 o 
   3   0  14       12.06       10.94      7.16 o 
   4   0  14       19.05       10.52      6.83 o 
   5   0  14      181.77      207.95     14.60 o 
   6   0  14       86.36       73.85     14.61 o 
   0   1  14       53.55       47.98     11.29 o 
   1   1  14       90.54       96.73     13.84 o 
   2   1  14      130.99      109.19     14.00 o 
   3   1  14      743.27      721.15     54.65 o 
   4   1  14       40.54       53.00     20.06 o 
   5   1  14      164.08      158.04     20.49 o 
   6   1  14      110.36      104.76     17.38 o 
   1   2  14      270.45      267.99     39.32 o 
   2   2  14       81.63       80.64     12.74 o 
   3   2  14       48.88       40.46     11.17 o 
   4   2  14        8.78        8.69      7.76 o 
   5   2  14        3.18        4.39      6.94 o 
   6   2  14        1.13       -1.92      6.26 o 
   1   3  14       26.68       -1.72     21.23 o 
   2   3  14        5.65       -0.02     12.87 o 
   3   3  14       30.12       36.49     11.35 o 
   4   3  14       36.64       37.82     11.35 o 
   5   3  14       23.77       39.94     12.14 o 
   2   4  14       71.71       48.17     23.51 o 
   3   4  14       69.80       71.11     15.00 o 
   4   4  14       53.35       57.18     13.28 o 
   5   4  14       71.10       61.51     13.93 o 
                                                 
